# Supplementary material for: Rediscovery of Cyperus flavescens (Cyperaceae) on the northeast periphery of its range in Europe
Source: PeerJ. 2020 Sep 14;8:e9837. doi: 10.7717/peerj.9837 (PMC7497605; doi:10.7717/peerj.9837)
Supplement: Supplemental Information 1 [file peerj-08-9837-s001.txt]

Relev� No	No of all species	Light	Temperature	Continentality	Moisture	Soil Reaction	Nutrients
1	17	7.2	6.2	4	6.3	5.67	5.44
2	12	7.25	6.2	4	6	6.5	6
3	11	8	6	4.4	6.67	7.5	4.71
4	10	7.5	6	4	6.67	7	5.5
5	11	7.5	6	3.83	6.5	6.5	5.29
6	14	7.6	6	4.29	6.44	7.33	5.33
7	12	7.75	6	3.67	7.63	7	4.83
8	9	7	6.25	4.17	6.14	7	6.29
9	11	7.71	6	4.5	6.57	6	5.67
10	9	7.6	6	4.25	6.4	0	5.8
11	13	7.5	5.5	3.5	7.5	6	4.78
12	10	8	6	3.6	7	6.5	3.8
13	8	7.67	5.5	3.8	7.33	4	4
14	8	7.8	5.33	3.75	7.8	5	4.2
15	9	7.71	5.67	3.6	7.83	5	3
16	13	7.67	5.5	4	7.5	6	4.11
17	17	7.78	5.67	4.25	8.38	6.8	4.88
18	27	7.33	5.38	3.21	7.25	5	4.41
19	9	7.67	6	3.5	7.83	5.5	4.17
20	9	7.5	5.83	3.43	7.5	4.4	4
21	15	7.45	6	3.6	6.91	4.67	4.8
22	14	7.89	5.71	4	7.67	6.17	5.44
23	19	7.38	6	3.44	6.85	5.43	6
24	17	7.5	6	3.57	7.9	6.17	4.8
25	11	7.78	5.57	3.22	7.78	4.86	3.89
26	18	7.64	6	3.5	7.5	6.22	5.31
27	17	7.89	5.83	3.89	7.44	4	4.56
28	11	7.33	6	3.33	6.67	6	5.67
29	12	8	5.67	3.78	6.89	2.67	3.89
30	24	7.53	5.87	3.85	7.95	5.44	5.22
31	7	8	5.75	3.67	7.5	7.5	5
32	15	7.22	5.5	3.25	8.22	5	3.88
33	15	7.73	5.5	3.78	8.5	6.2	3.9
34	10	7.14	5.75	3.4	8.57	6	4.17
35	8	7.6	5.5	3.4	8.4	6.33	4.2
36	12	7.75	5.17	3.33	8.38	4.6	3.86
37	15	7.4	5.14	3.2	7.75	4.43	4
38	16	7.42	5.57	4	7.55	6	5.1
39	8	7.4	5.8	3.5	7.4	5.67	5.2
40	15	7.44	5.43	3.88	8.13	6.5	4.38
41	8	7.4	5.67	3.25	7.4	5.67	4.6
42	15	7.7	5.29	4.38	8.6	6.4	4
43	24	7.4	5.18	3.38	8.26	4.83	3.06
44	15	7.23	5.71	3.22	7.33	4.57	3.67
45	40	7.12	5.63	3.29	5.96	5.69	4.68
