# Supplementary material for: Rediscovery of Cyperus flavescens (Cyperaceae) on the northeast periphery of its range in Europe
Source: PeerJ. 2020 Sep 14;8:e9837. doi: 10.7717/peerj.9837 (PMC7497605; doi:10.7717/peerj.9837)
Supplement: Supplemental Information 3 [file peerj-08-9837-s003.zip]

Archive with 2 entries (2 files):
- maxentResults_1970-2000.csv
- maxentResults_2021_2040.csv
