# Supplementary material for: Rediscovery of Cyperus flavescens (Cyperaceae) on the northeast periphery of its range in Europe
Source: PeerJ. 2020 Sep 14;8:e9837. doi: 10.7717/peerj.9837 (PMC7497605; doi:10.7717/peerj.9837)
Supplement: Supplemental Information 3 [file peerj-08-9837-s003.zip › maxentResults_1970-2000.csv]

Species	#Training samples	Regularized training gain	Unregularized training gain	Iterations	Training AUC	#Test samples	Test gain	Test AUC	AUC Standard Deviation	#Background points	wc2.1_2.5m_bio_1 contribution	wc2.1_2.5m_bio_10 contribution	wc2.1_2.5m_bio_11 contribution	wc2.1_2.5m_bio_12 contribution	wc2.1_2.5m_bio_13 contribution	wc2.1_2.5m_bio_14 contribution	wc2.1_2.5m_bio_15 contribution	wc2.1_2.5m_bio_16 contribution	wc2.1_2.5m_bio_17 contribution	wc2.1_2.5m_bio_18 contribution	wc2.1_2.5m_bio_19 contribution	wc2.1_2.5m_bio_2 contribution	wc2.1_2.5m_bio_3 contribution	wc2.1_2.5m_bio_4 contribution	wc2.1_2.5m_bio_5 contribution	wc2.1_2.5m_bio_6 contribution	wc2.1_2.5m_bio_7 contribution	wc2.1_2.5m_bio_8 contribution	wc2.1_2.5m_bio_9 contribution	wc2.1_2.5m_bio_1 permutation importance	wc2.1_2.5m_bio_10 permutation importance	wc2.1_2.5m_bio_11 permutation importance	wc2.1_2.5m_bio_12 permutation importance	wc2.1_2.5m_bio_13 permutation importance	wc2.1_2.5m_bio_14 permutation importance	wc2.1_2.5m_bio_15 permutation importance	wc2.1_2.5m_bio_16 permutation importance	wc2.1_2.5m_bio_17 permutation importance	wc2.1_2.5m_bio_18 permutation importance	wc2.1_2.5m_bio_19 permutation importance	wc2.1_2.5m_bio_2 permutation importance	wc2.1_2.5m_bio_3 permutation importance	wc2.1_2.5m_bio_4 permutation importance	wc2.1_2.5m_bio_5 permutation importance	wc2.1_2.5m_bio_6 permutation importance	wc2.1_2.5m_bio_7 permutation importance	wc2.1_2.5m_bio_8 permutation importance	wc2.1_2.5m_bio_9 permutation importance	Training gain without wc2.1_2.5m_bio_1
cypefla_0	2308	1.1855	1.2500	500	0.8878	769	1.2611	0.8907	0.0035	12308	8.2196	0.2366	0.9401	35.4970	0.0332	0.3589	0.0712	0.0244	8.6153	0.0441	2.8651	0.0742	3.8310	1.5328	1.7749	31.8651	2.6696	1.3019	0.0452	0.5066	16.9937	0.0000	19.9809	0.2045	0.8312	1.8860	0.7810	4.9001	0.1584	2.5021	0.0932	7.8383	3.2184	5.3954	24.3637	7.5886	2.6608	0.0971	1.1851
cypefla_1	2308	1.1718	1.2352	500	0.8867	769	1.2630	0.8897	0.0035	12308	9.4377	0.1827	0.2862	37.2236	0.0712	0.5172	0.8847	0.0142	3.2632	0.0683	3.5154	0.0293	4.1896	1.4239	1.7317	32.4879	3.9681	0.3771	0.3281	0.5028	16.8454	0.0135	13.2516	3.3082	0.6728	0.9772	0.4180	2.1498	0.0583	3.4198	0.0218	8.2210	4.2040	8.4270	26.2606	8.8342	2.2641	0.1498	1.1710
cypefla_2	2308	1.1918	1.2540	500	0.8880	769	1.1870	0.8814	0.0038	12308	8.1633	0.6840	0.8055	36.3951	0.1311	0.3536	0.0600	0.0064	8.6942	0.0650	0.4529	0.0000	5.4143	0.9053	1.3320	31.5664	3.5209	1.0367	0.4135	2.0369	21.1736	0.0000	21.2346	2.0338	0.7514	1.8280	0.2299	2.7614	0.1514	3.1144	0.0000	9.7045	1.9381	0.4700	23.8438	7.4147	1.1415	0.1720	1.1910
cypefla_3	2308	1.1695	1.2306	500	0.8865	769	1.2263	0.8854	0.0037	12308	6.8371	0.2964	0.0000	33.9739	0.0796	0.7651	1.0157	0.0059	8.1940	0.0337	2.2876	0.1767	6.6465	0.6137	1.6888	32.0605	3.2164	2.1065	0.0019	0.1465	24.5940	0.0000	21.5740	1.1976	0.9367	0.9154	0.2149	2.0371	0.0378	2.9837	0.1183	10.5804	1.4023	0.1515	24.2842	6.1423	2.6636	0.0197	1.1693
cypefla_4	2308	1.1664	1.2269	500	0.8860	769	1.2144	0.8854	0.0037	12308	5.5882	0.5848	0.8253	36.6196	0.0761	0.2013	0.0476	0.0173	7.4684	0.0384	2.8970	0.0390	4.5192	1.7319	1.3915	32.7449	3.3614	1.3427	0.5056	0.6793	23.7836	0.0000	23.0717	0.6616	0.7392	1.3556	0.6204	1.7034	0.0545	5.1202	0.0716	9.2156	2.4162	0.1923	20.2142	8.0639	2.0303	0.0063	1.1659
cypefla_5	2308	1.1739	1.2356	500	0.8868	769	1.2422	0.8894	0.0037	12308	7.7156	0.1073	0.0000	38.2541	0.0344	0.6109	1.0043	0.0039	5.1644	0.0328	3.5426	0.0733	5.8343	1.1389	1.8946	30.7950	3.1868	0.6017	0.0050	1.2741	16.5921	0.0000	22.7844	0.5118	1.9602	0.2313	0.0976	2.4131	0.0624	3.8727	0.0565	8.2887	2.8771	5.9067	22.6652	8.0682	2.1837	0.1543	1.1735
cypefla_6	2308	1.1768	1.2383	500	0.8869	769	1.2358	0.8854	0.0036	12308	6.5935	0.3989	0.0000	39.0943	0.0176	0.5009	0.8279	0.0106	6.1715	0.0072	2.2566	0.0088	4.7837	1.6410	1.8014	30.3991	4.1296	0.8619	0.4956	0.0641	16.5385	0.0000	25.3316	0.4970	0.9363	0.6924	0.2194	2.3038	0.0247	3.5080	0.0771	5.9349	2.9536	3.5136	27.2550	6.9100	3.1533	0.0867	1.1771
cypefla_7	2308	1.1807	1.2441	500	0.8874	769	1.2123	0.8845	0.0037	12308	5.7581	0.5292	0.9948	35.1659	0.0407	0.2079	0.1899	0.1241	9.9312	0.0594	2.0605	0.0460	4.9098	2.2115	1.3084	31.7160	3.1647	1.5546	0.0272	0.6385	17.0080	0.0000	23.7374	1.1190	0.4675	1.1597	0.3222	2.5351	0.1037	3.5892	0.0728	7.9959	3.4108	2.2017	27.4868	5.4397	2.6013	0.1108	1.1800
cypefla_8	2308	1.1675	1.2297	500	0.8862	769	1.1820	0.8813	0.0038	12308	5.8146	0.3774	0.0000	35.3370	0.0785	0.1700	1.0467	0.0256	7.3220	0.0400	3.0366	0.1118	5.3688	2.8967	1.7443	31.2858	3.2665	1.5284	0.5494	0.0417	17.8527	0.0000	19.4043	1.8256	0.4918	1.7919	0.2123	3.3298	0.0137	4.4621	0.0770	8.3640	1.7259	5.0650	26.6407	6.7449	1.9357	0.0210	1.1678
cypefla_9	2308	1.1874	1.2498	500	0.8876	769	1.2035	0.8826	0.0037	12308	7.7298	0.3098	0.0000	37.6205	0.0690	0.4652	0.9157	0.0000	8.1196	0.0408	0.4513	0.0000	5.1145	1.2752	1.0820	32.0535	3.5809	1.1223	0.0500	0.8652	21.3416	0.0000	20.7098	1.3421	0.4980	1.6337	0.0000	2.0574	0.1861	3.8140	0.0000	7.8085	3.3132	0.3914	25.7503	8.1698	1.9812	0.1376	1.1857
cypefla_10	2308	1.1810	1.2447	500	0.8875	769	1.2190	0.8866	0.0037	12308	5.7103	0.4369	1.2133	33.3836	0.0079	0.4058	0.0264	0.0932	7.1170	0.0118	5.4367	0.0544	4.5041	2.6650	1.6741	32.1404	3.4537	1.6503	0.0151	1.2240	21.2154	0.0000	22.8463	0.0855	1.4757	0.6215	0.6955	3.5873	0.0240	3.4387	0.0217	7.7433	3.5422	3.7931	20.3356	7.7145	1.5770	0.0589	1.1806
cypefla_11	2308	1.1863	1.2487	500	0.8878	769	1.2442	0.8863	0.0036	12308	6.0212	0.6194	0.8736	33.9383	0.0457	0.2105	0.0837	0.0055	6.0141	0.0100	5.9202	0.1451	4.9177	0.8725	1.2702	32.5071	4.0246	1.8397	0.6808	0.9881	22.1894	0.0000	21.1447	0.7393	0.9899	1.0282	0.1737	4.2848	0.1701	2.7898	0.0903	9.5198	2.4447	0.0290	19.1759	11.7493	2.2620	0.2310	1.1840
cypefla_12	2308	1.1747	1.2375	500	0.8870	769	1.1906	0.8812	0.0037	12308	6.5182	0.5740	0.8971	33.6670	0.0137	0.2040	0.0323	0.0417	7.7161	0.0620	5.5566	0.1132	5.2402	1.4364	1.1963	32.6689	3.5530	0.5043	0.0049	0.6610	19.4807	0.0000	22.8821	0.0881	0.8207	0.4240	0.7471	1.8719	0.1182	4.6369	0.0828	8.9192	3.0711	0.9283	25.6892	6.9067	2.6338	0.0382	1.1741
cypefla_13	2308	1.1614	1.2240	500	0.8858	769	1.2580	0.8913	0.0036	12308	5.8232	1.0816	0.9063	35.0276	0.0741	0.4183	0.8420	0.1585	8.0846	0.0254	1.9793	0.1069	4.0957	1.8899	1.3372	32.9227	3.4174	1.7070	0.1024	1.9525	25.0137	0.0000	22.6307	0.8671	0.1725	1.8802	0.3405	2.2392	0.2248	2.9588	0.1412	4.5287	1.7698	0.1150	26.9772	6.2593	1.8551	0.0738	1.1609
cypefla_14	2308	1.1632	1.2251	500	0.8859	769	1.2739	0.8920	0.0035	12308	9.5174	1.0885	0.5309	41.7668	0.0701	0.2741	0.3165	0.0035	3.1403	0.1060	3.6966	0.0240	5.4856	1.9983	1.1736	28.1777	1.2850	1.3164	0.0287	0.4905	24.2245	0.0000	21.0084	1.1305	0.1648	1.8307	0.0437	1.9032	0.0100	3.1156	0.0567	8.1128	1.1770	0.6565	26.5805	5.7882	3.6965	0.0099	1.1618
cypefla_15	2308	1.1703	1.2328	500	0.8865	769	1.2192	0.8840	0.0037	12308	8.5231	0.7706	0.0000	33.9596	0.0775	0.8912	0.8819	0.0328	4.9623	0.0564	7.1824	0.1545	5.2190	1.9675	1.0801	29.3582	3.3620	0.7586	0.7623	0.3179	21.8907	0.0000	17.3572	1.7563	1.0080	1.4790	0.8432	3.4176	0.0777	3.8409	0.1328	9.5414	2.7345	0.0229	25.6117	6.8130	3.0786	0.0766	1.1688
cypefla_16	2308	1.1745	1.2356	500	0.8869	769	1.2349	0.8871	0.0037	12308	7.6423	0.7196	0.3810	36.6617	0.0640	0.2342	0.3172	0.0212	9.0246	0.0003	0.3073	0.0791	5.3901	0.9988	1.5169	31.1142	4.0460	1.0831	0.3983	1.1565	25.0332	0.0000	19.8900	0.9122	0.2338	2.2417	0.1853	2.8154	0.0000	2.9234	0.0524	6.8590	1.5987	0.0471	25.8469	8.1329	2.0197	0.0519	1.1745
cypefla_17	2308	1.1702	1.2342	500	0.8869	769	1.2428	0.8866	0.0035	12308	9.1563	1.1455	0.0000	38.6405	0.1745	0.4694	0.7021	0.0171	3.9739	0.1181	3.2372	0.1371	4.6421	1.6750	1.2983	30.5557	2.7832	1.2497	0.0240	0.4022	27.6228	0.0000	18.3143	1.2417	0.9099	1.4844	0.1363	2.7650	0.3098	3.8745	0.0427	5.1416	2.0855	0.1687	26.6036	7.2331	1.5387	0.1250	1.1702
cypefla_18	2308	1.1688	1.2335	500	0.8863	769	1.2732	0.8944	0.0036	12308	8.7401	0.5150	0.9074	37.8543	0.1198	0.2042	0.0656	0.0032	2.9637	0.0582	4.8298	0.0030	4.5985	2.2695	0.9683	32.2151	2.9711	0.6838	0.0296	0.1099	19.9053	0.0000	24.1271	2.7908	0.3733	1.9755	0.1020	1.8157	0.1341	3.8518	0.0454	7.5592	4.2986	0.0107	23.0079	7.2287	2.5548	0.1093	1.1683
cypefla_19	2308	1.1706	1.2331	500	0.8865	769	1.2263	0.8866	0.0037	12308	6.7819	0.1686	0.0000	34.9929	0.0247	0.4439	1.0394	0.0151	7.9627	0.0516	2.1751	0.1845	5.3033	1.6360	1.9975	32.6152	3.5862	0.9900	0.0315	2.3170	20.6582	0.0000	23.2287	0.4850	0.3718	1.4942	0.4137	2.0827	0.0586	3.0654	0.1183	8.2020	1.6209	2.4994	24.5480	6.7437	1.8510	0.2412	1.1694
cypefla_20	2308	1.1695	1.2342	500	0.8865	769	1.2343	0.8856	0.0036	12308	8.4326	0.3382	0.0000	39.1985	0.0513	0.4293	0.1195	0.2182	7.6872	0.0599	0.9665	0.0341	4.2402	1.5245	1.1029	32.3751	2.1856	0.4761	0.5601	1.3674	19.3212	0.0000	23.7698	1.6813	0.4783	2.6723	0.4301	5.0219	0.0888	3.9104	0.0150	7.3553	2.5041	0.2821	22.7688	6.5615	1.7578	0.0138	1.1692
cypefla_21	2308	1.1698	1.2302	500	0.8861	769	1.2671	0.8909	0.0035	12308	9.0476	0.7926	0.3503	38.5211	0.1087	0.3019	1.0314	0.0260	2.5832	0.0114	6.8710	0.0101	5.7187	1.3111	1.2791	27.5705	3.4934	0.5728	0.3992	0.5415	24.3461	0.0000	20.7577	3.1953	0.5457	2.0587	0.0244	1.9433	0.0188	4.9870	0.0588	8.0338	3.2774	0.0877	19.1663	8.3955	2.5618	0.0000	1.1694
cypefla_22	2308	1.1654	1.2248	500	0.8861	769	1.2037	0.8838	0.0037	12308	6.3638	0.5040	0.8731	28.8835	0.2609	0.3407	0.1236	0.0175	14.9692	0.0514	2.1879	0.0234	4.4570	1.5238	1.8329	33.8119	2.8744	0.8815	0.0192	0.1146	15.7721	0.0181	17.7455	1.2221	0.6418	1.7935	0.1598	2.8908	0.0985	3.9110	0.0041	4.7335	2.4732	9.7182	30.9592	6.1055	1.5610	0.0775	1.1652
cypefla_23	2308	1.1742	1.2375	500	0.8867	769	1.2469	0.8889	0.0036	12308	8.4735	0.3153	0.0000	38.9699	0.0151	0.3153	0.7640	0.0145	3.8468	0.0364	3.1349	0.1106	4.5747	2.1918	1.5185	31.2493	3.1579	1.2999	0.0116	0.1143	22.8556	0.0000	21.1012	0.2827	0.4659	0.9513	0.3251	3.8187	0.0377	2.3335	0.0959	6.9156	2.0113	0.3797	27.6448	7.4981	3.1445	0.0242	1.1740
cypefla_24	2308	1.1802	1.2451	500	0.8875	769	1.2405	0.8861	0.0036	12308	5.7754	0.2689	1.2122	33.3968	0.2572	0.2605	0.0896	0.0032	7.1614	0.0552	5.4544	0.0479	4.5145	1.8906	1.9278	31.2533	4.1636	1.7027	0.5647	1.7784	20.5571	0.0000	22.8416	1.3663	1.2210	0.7462	0.0829	2.4161	0.0783	4.6764	0.0524	6.4557	2.7915	0.2735	23.3064	8.0014	3.2770	0.0779	1.1795
cypefla_25	2308	1.1570	1.2207	500	0.8856	769	1.2429	0.8883	0.0036	12308	6.1238	0.2827	0.3817	35.4533	0.0410	0.2112	0.1493	0.0081	7.7249	0.0361	2.3170	0.0113	4.9064	1.5736	1.8564	32.2590	4.9814	1.2268	0.4560	0.2003	21.1656	0.0107	16.3101	2.3925	0.3504	0.8453	0.2412	2.0570	0.0327	3.1499	0.0197	6.6530	3.1865	1.6030	31.6986	7.2953	2.3637	0.4246	1.1567
cypefla_26	2308	1.1781	1.2392	500	0.8871	769	1.1932	0.8838	0.0038	12308	10.0487	0.6118	0.1882	38.0316	0.0383	1.3059	0.0309	0.0093	6.0634	0.0323	1.3715	0.0662	3.4857	1.6409	1.4941	30.4141	4.3025	0.8207	0.0439	1.1608	24.3832	0.0000	22.6109	0.8658	0.3429	1.0927	0.1233	1.5490	0.0154	2.8910	0.0459	6.7098	1.9963	0.5183	24.8690	8.1890	2.2828	0.3537	1.1771
cypefla_27	2308	1.1857	1.2475	500	0.8878	769	1.2365	0.8877	0.0037	12308	9.7955	0.2388	0.0000	36.3026	0.0885	0.4488	0.9164	0.0030	8.7787	0.0118	0.3548	0.0011	6.4822	1.1601	1.7391	29.8975	2.3613	1.4107	0.0090	1.7052	21.3073	0.0000	19.7601	1.3747	0.8204	1.0527	0.0719	2.5412	0.0740	2.5563	0.0026	8.5423	1.9885	3.9362	24.4437	7.5773	2.1262	0.1193	1.1850
cypefla_28	2308	1.1594	1.2198	500	0.8855	769	1.2468	0.8895	0.0036	12308	8.9962	0.6505	0.3506	38.1229	0.0899	0.4473	0.9408	0.0009	4.1912	0.0195	3.5724	0.0663	5.9036	1.5051	1.3499	29.4578	3.3428	0.6130	0.3795	2.3380	26.5176	0.0000	20.9884	1.0732	0.6693	0.8531	0.0288	1.8603	0.0275	4.2267	0.0097	10.8155	1.7525	0.0775	17.6817	9.0148	1.4524	0.6130	1.1591
cypefla_29	2308	1.1744	1.2383	500	0.8870	769	1.1901	0.8817	0.0038	12308	9.5330	0.1040	0.2759	37.6719	0.0204	0.6714	0.8996	0.0164	7.4719	0.5808	0.4723	0.0521	4.1563	1.4546	1.8642	30.0368	3.9707	0.4082	0.3397	1.9076	14.3636	0.0000	22.2193	0.5073	0.9123	1.2361	0.4110	2.5224	0.4122	3.5404	0.0229	6.4454	1.5494	8.7797	26.2516	6.6693	2.0216	0.2281	1.1739
cypefla_30	2308	1.1829	1.2421	500	0.8872	769	1.1844	0.8813	0.0038	12308	9.7303	0.5709	0.4200	37.8243	0.0412	0.3876	0.0422	0.0000	7.6454	0.0428	0.4340	0.0705	4.0883	0.7565	1.3448	30.7445	4.0086	1.3622	0.4857	0.3725	21.1468	0.0000	24.0771	1.7350	0.9066	0.6483	0.0000	2.3565	0.0942	2.8328	0.0535	7.8346	1.4460	1.0304	24.8242	7.9396	2.6046	0.0975	1.1828
cypefla_31	2308	1.1925	1.2576	500	0.8883	769	1.2315	0.8854	0.0037	12308	6.5610	0.3087	0.7720	36.1865	0.1402	0.5952	1.2527	0.0072	6.9999	0.0569	2.9594	0.0194	7.7368	3.0659	1.4373	27.8492	2.3115	1.7403	0.0000	0.6307	15.7195	0.0000	17.3112	2.7770	1.6869	1.7418	0.0007	2.6172	0.3554	5.0883	0.0985	11.3223	3.3758	3.9850	23.4079	7.0008	2.8809	0.0000	1.1920
cypefla_32	2308	1.1847	1.2447	500	0.8874	769	1.2575	0.8898	0.0036	12308	6.4918	0.5427	0.8484	29.6003	0.0421	0.5764	0.5087	0.0142	16.0462	0.0756	0.2928	0.0176	5.2084	1.8891	1.0862	33.1577	2.1512	1.4274	0.0231	0.3774	17.2484	0.0000	22.4442	1.7224	0.9620	0.9064	0.0985	2.5300	0.6299	2.9327	0.0580	7.0244	2.5389	1.6928	29.1123	6.2533	3.4119	0.0565	1.1845
cypefla_33	2308	1.1829	1.2443	500	0.8873	769	1.2046	0.8833	0.0037	12308	8.9372	0.5534	1.1673	38.4645	0.2634	0.2923	0.0758	0.0104	3.1634	0.0781	3.8730	0.0091	6.2017	2.1461	1.3017	29.8599	2.5951	0.4735	0.5342	0.7389	21.5263	0.0000	22.5465	1.2730	0.4505	2.0738	0.2716	1.9374	0.0741	4.5210	0.0303	9.3084	3.4388	0.0615	22.1345	7.4358	2.1056	0.0720	1.1821
cypefla_34	2308	1.1695	1.2326	500	0.8864	769	1.2158	0.8832	0.0037	12308	7.3372	0.0681	0.0000	38.2846	0.1381	0.4953	0.9488	0.0325	5.2923	0.0781	3.5799	0.0341	6.1240	1.7006	1.6973	30.8966	2.7166	0.5572	0.0188	0.4105	8.3596	0.0000	23.1734	0.9047	1.0101	0.5117	0.0374	1.8238	0.2699	3.8952	0.0188	6.6816	3.7452	13.7458	27.2546	5.9841	2.1488	0.0246	1.1692
cypefla_35	2308	1.1848	1.2473	500	0.8877	769	1.2411	0.8867	0.0036	12308	5.6832	0.5694	1.2065	34.5997	0.0559	0.5542	0.4509	0.0000	11.6697	0.0703	2.0774	0.0721	4.6191	2.0341	1.8818	29.6553	3.4641	1.2576	0.0786	0.5661	18.2658	0.0000	20.9651	1.9758	0.9335	1.4627	0.0000	2.4186	0.3256	4.1514	0.0495	7.7068	2.1325	4.2327	26.4891	6.9974	1.2864	0.0411	1.1842
cypefla_36	2308	1.1721	1.2349	500	0.8867	769	1.2206	0.8844	0.0037	12308	5.9406	0.1699	1.3664	35.0404	0.3485	0.2248	0.0506	0.0193	7.8041	0.0440	2.1134	0.0117	4.9360	1.7634	1.8680	32.3846	4.1822	1.2435	0.4886	2.0875	11.1571	0.0000	18.5020	1.8370	0.5802	1.1519	0.5997	1.6451	0.0626	3.6612	0.0047	8.0292	2.4581	14.2186	22.9972	8.7942	2.1975	0.0163	1.1716
cypefla_37	2308	1.1813	1.2420	500	0.8871	769	1.2129	0.8830	0.0037	12308	5.5539	0.5363	0.8525	29.7897	0.0441	0.2400	0.2488	0.0127	14.3796	0.3293	2.2636	0.0841	5.4663	1.5105	1.4077	32.5781	3.0886	1.5922	0.0220	3.2298	18.9116	0.0000	19.7761	1.3742	0.2997	1.5330	0.0160	2.1611	0.2176	4.1655	0.0511	8.9184	1.8488	5.6131	21.0535	8.5782	2.1981	0.0542	1.1802
cypefla_38	2308	1.1706	1.2346	500	0.8864	769	1.2599	0.8905	0.0036	12308	5.8582	0.8599	0.0000	35.6870	0.0904	0.1025	1.0756	0.0091	7.6912	0.0176	2.9803	0.1065	4.4941	3.2841	1.2765	31.6669	2.6488	1.6321	0.5193	0.3197	23.7682	0.0000	19.0780	1.4889	0.2710	2.3949	0.3691	3.0893	0.1107	4.0477	0.0374	6.1422	3.6622	0.0000	25.0991	7.6830	2.4252	0.0135	1.1698
cypefla_39	2308	1.1626	1.2248	500	0.8859	769	1.2597	0.8908	0.0036	12308	8.6954	0.1344	0.3319	37.4483	0.0685	0.5544	0.1432	0.0638	3.0531	0.1336	5.0977	0.1596	3.9312	2.1540	1.6584	31.4092	3.6262	1.3036	0.0334	1.8424	20.1274	0.0000	24.2721	2.1010	0.7905	1.3091	0.0000	1.1967	0.2809	4.9492	0.0850	7.6056	2.5360	0.8645	21.4779	8.1940	2.2053	0.1624	1.1618
cypefla_40	2308	1.1764	1.2387	500	0.8870	769	1.2058	0.8835	0.0037	12308	8.9934	0.6934	0.3673	36.6129	0.0709	0.7309	0.7416	0.0039	5.9234	0.0266	2.6185	0.0689	4.1561	1.2953	1.3556	30.9610	4.3891	0.4913	0.4999	0.6950	23.7866	0.0000	21.7208	1.5223	0.4343	1.4499	0.0058	3.4364	0.1441	2.5984	0.0513	6.7926	2.1600	0.3949	22.8676	9.4669	2.1690	0.3042	1.1751
cypefla_41	2308	1.1845	1.2442	500	0.8874	769	1.1754	0.8793	0.0038	12308	7.1777	0.7448	0.7733	32.5573	0.0501	0.3927	0.0701	0.0154	11.2153	0.4097	0.4017	0.0163	2.7948	0.9688	1.4293	34.5270	4.5206	1.2359	0.6994	0.2963	22.6666	0.0557	20.8199	0.9170	0.3594	1.3263	0.0140	1.6384	0.1152	3.0285	0.0009	5.5694	1.3621	0.1924	32.5203	6.7923	2.2688	0.0565	1.1842
cypefla_42	2308	1.1734	1.2367	500	0.8867	769	1.2228	0.8836	0.0036	12308	9.2258	0.6050	0.6761	39.7196	0.0223	0.5253	0.7536	0.0464	4.2026	0.0218	2.4822	0.0433	4.4432	2.2831	1.8773	28.6373	3.0630	0.7975	0.5745	0.9502	21.7287	0.0664	22.3065	0.2791	1.0063	1.0874	0.8957	1.8941	0.1129	4.0608	0.0884	3.7049	2.0062	0.9873	30.8195	5.2450	2.6297	0.1309	1.1729
cypefla_43	2308	1.1771	1.2375	500	0.8871	769	1.2046	0.8822	0.0037	12308	8.1535	0.4059	0.8774	36.4621	0.2105	0.3282	0.0747	0.0333	8.8901	0.0161	0.3315	0.0705	5.5796	1.2327	2.0268	29.7421	4.7701	0.2726	0.5223	5.4808	16.0917	0.0000	22.9381	1.3999	0.3241	1.4965	0.3224	2.9575	0.0404	2.0296	0.0710	7.9713	2.5514	9.0152	15.5401	10.2369	1.4185	0.1148	1.1758
cypefla_44	2308	1.1786	1.2396	500	0.8869	769	1.2508	0.8908	0.0036	12308	8.3056	0.6412	0.0000	36.4233	0.0577	0.5147	0.9159	0.0190	8.0845	0.4337	0.3734	0.0131	4.5996	1.1139	1.1975	33.6342	2.6691	0.6556	0.3478	3.1717	20.3127	0.0000	20.7283	1.0131	1.2645	1.1344	0.1795	2.6435	0.1099	3.4107	0.0469	7.4749	2.9193	0.5668	25.9607	8.0060	0.9617	0.0954	1.1778
cypefla_45	2308	1.1693	1.2321	500	0.8865	769	1.2524	0.8880	0.0035	12308	7.4447	0.2836	0.0000	37.9256	0.1309	0.3426	0.0391	0.0146	8.0827	0.0611	1.3349	0.0376	5.5950	1.7120	1.7366	30.6000	3.5833	1.0197	0.0562	1.5369	19.0720	0.0000	22.1590	0.8216	0.8760	0.9783	0.4312	2.3065	0.0985	3.3905	0.0517	10.7280	3.8416	5.2606	17.9831	8.7601	1.2681	0.4363	1.1687
cypefla_46	2308	1.1611	1.2237	500	0.8859	769	1.1835	0.8788	0.0037	12308	7.2789	0.2045	1.5071	36.8250	0.0322	0.4117	0.0232	0.0144	8.2031	0.0442	2.8059	0.0670	5.8915	1.3814	1.7242	27.8689	4.2132	0.4891	1.0146	1.7944	15.7146	0.0145	25.1433	0.6806	0.6820	0.6120	0.2713	0.9187	0.0939	3.3187	0.0321	8.3814	1.8703	6.2305	24.9778	7.0259	2.0439	0.1941	1.1608
cypefla_47	2308	1.1761	1.2378	500	0.8869	769	1.2268	0.8856	0.0037	12308	5.8517	0.4705	0.9052	34.9561	0.0793	0.5068	0.8655	0.0035	8.0160	0.0426	2.2344	0.0568	4.3923	1.5263	1.8825	33.0587	3.7580	1.3617	0.0321	0.5563	22.0750	0.0000	23.8966	3.2410	0.7738	1.7554	0.0489	1.7858	0.2824	4.3378	0.0285	5.1509	1.7553	1.3561	24.2133	6.6763	1.8922	0.1743	1.1754
cypefla_48	2308	1.1815	1.2444	500	0.8873	769	1.2267	0.8851	0.0037	12308	7.5995	0.2851	0.9830	36.7370	0.0262	0.3370	0.7102	0.0211	7.4680	0.0377	2.9092	0.0579	5.9611	1.4713	1.4855	30.4277	2.3717	1.0848	0.0259	0.2986	13.7774	0.0000	23.2495	0.4624	0.8485	1.3410	0.5801	3.6905	0.1076	4.1045	0.0779	7.9412	2.6425	4.7693	25.9381	7.2560	2.7919	0.1230	1.1813
cypefla_49	2308	1.1732	1.2340	500	0.8867	769	1.2067	0.8803	0.0036	12308	5.5317	0.1976	0.8385	34.3673	0.0389	0.4768	0.3254	0.1502	8.8931	0.0236	2.8186	0.0158	4.8170	1.4436	1.5613	32.9219	3.9938	1.5476	0.0373	0.2459	13.5764	0.0000	20.0092	0.3329	0.3945	1.9593	0.6412	3.2485	0.0586	3.2068	0.0415	7.4319	1.7300	7.9181	28.4620	7.3575	3.3223	0.0635	1.1726
cypefla_50	2308	1.1742	1.2352	500	0.8867	769	1.2132	0.8835	0.0037	12308	9.3832	0.2425	0.4178	38.6453	0.0269	0.3982	0.2921	0.0090	2.9640	0.0336	3.2153	0.1236	4.1650	1.4599	1.5323	31.9661	4.1363	0.5392	0.4496	1.3618	22.3193	0.0367	21.5306	0.9511	0.3030	1.2624	0.3045	2.1191	0.2252	2.5494	0.0965	10.4942	2.5206	0.0758	22.3807	9.1448	2.2745	0.0497	1.1734
cypefla_51	2308	1.1673	1.2293	500	0.8864	769	1.2187	0.8845	0.0037	12308	8.6404	0.2576	0.9940	37.8672	0.0490	1.7751	0.9764	0.0454	6.2176	0.0089	0.4353	0.0041	7.3532	1.4543	1.7217	28.2678	3.0832	0.8060	0.0426	0.4909	19.9497	0.0000	21.9212	0.5630	0.3898	1.9244	0.8414	2.2992	0.0553	3.1925	0.0084	7.9759	2.8725	2.9030	25.1641	6.8889	2.5031	0.0567	1.1665
cypefla_52	2308	1.1808	1.2457	500	0.8877	769	1.2249	0.8838	0.0037	12308	5.6708	0.7119	1.1998	33.8267	0.0494	0.3098	0.0797	0.0142	10.3833	0.0489	2.3123	0.1150	4.7699	1.6684	1.3064	31.6219	3.9206	1.3999	0.5912	1.0671	22.8912	0.0000	15.2333	2.2722	1.2225	1.4027	0.5628	4.5238	0.1062	3.9144	0.0273	7.9557	3.6612	0.0405	23.6312	8.7360	2.4706	0.2815	1.1805
cypefla_53	2308	1.1721	1.2340	500	0.8866	769	1.2435	0.8861	0.0036	12308	8.4118	0.2720	0.9994	37.7583	0.0823	0.4219	0.0312	0.0101	7.9279	0.0354	0.4564	0.0794	3.9532	1.3734	1.8631	30.3646	4.6412	1.3006	0.0176	0.0000	18.1233	0.0455	21.4081	1.5243	0.9868	1.1337	0.0630	2.8235	0.0894	2.5558	0.1175	5.9398	2.0963	6.3125	28.4604	7.0386	1.1410	0.1408	1.1723
cypefla_54	2308	1.1796	1.2437	500	0.8876	769	1.2421	0.8867	0.0036	12308	7.6457	0.2541	0.0000	35.9915	0.0498	0.7654	0.9079	0.0093	5.7814	0.0437	3.7144	0.1573	5.4529	1.2596	1.7187	31.1136	3.9626	1.1377	0.0345	1.1168	20.3714	0.0000	19.9507	0.9954	1.7716	0.6540	0.2569	2.2024	0.4825	4.9906	0.0391	7.2823	2.1387	3.6265	22.2617	9.9437	1.8262	0.0896	1.1794
cypefla_55	2308	1.1784	1.2397	500	0.8868	769	1.2324	0.8855	0.0036	12308	8.2906	0.4746	0.0000	36.4250	0.0642	0.4224	1.0241	0.0345	7.2568	0.0310	0.3784	0.0414	5.0249	1.9412	1.7112	32.3661	3.6141	0.8839	0.0156	1.5185	16.0064	0.0000	21.6871	1.1798	0.9814	1.7968	0.6794	2.7803	0.0642	3.5609	0.1488	7.5377	2.9336	5.5424	24.5978	6.9708	1.9891	0.0250	1.1777
cypefla_56	2308	1.1752	1.2404	500	0.8869	769	1.2408	0.8880	0.0037	12308	8.7418	0.4309	0.2990	42.2194	0.0561	0.2521	0.0531	0.0177	3.0570	0.0409	3.4748	0.1330	6.5191	2.2640	1.6051	26.7898	3.3594	0.4219	0.2650	0.3124	22.3226	0.0000	21.2450	1.0316	0.4165	1.8739	0.7482	2.1803	0.3630	3.7582	0.0517	8.7899	2.0691	0.1075	26.1524	6.3561	2.1015	0.1202	1.1748
cypefla_57	2308	1.1892	1.2511	500	0.8879	769	1.2222	0.8842	0.0037	12308	5.8197	0.7831	0.8662	35.0311	0.0288	0.3549	0.0582	0.0152	4.9249	0.0722	7.3645	0.0721	4.6779	1.9300	1.4558	31.0674	4.0617	0.7774	0.6389	0.3531	20.6116	0.0000	22.5572	0.6573	2.1593	0.8524	0.6256	3.5678	0.1236	5.3415	0.1966	6.8175	3.4890	0.0000	22.6833	6.9900	2.8891	0.0850	1.1887
cypefla_58	2308	1.1704	1.2294	500	0.8864	769	1.2200	0.8835	0.0036	12308	5.1611	0.2293	0.8339	34.7892	0.1086	0.7728	0.5208	0.0244	8.7691	0.0165	2.7530	0.0920	4.7184	1.6662	1.7630	32.1798	4.2809	1.2771	0.0437	0.0444	15.7989	0.0000	17.5445	2.1469	0.6380	0.7774	0.0339	1.9920	0.0275	3.0111	0.0775	5.6091	1.8883	10.1733	30.4457	8.0755	1.5327	0.1834	1.1703
cypefla_59	2308	1.1631	1.2238	500	0.8857	769	1.2226	0.8855	0.0037	12308	6.9848	0.4070	0.0000	38.4419	0.0582	1.1719	1.7862	0.0124	7.5638	0.0141	0.3920	0.0888	6.2478	2.9062	1.2752	28.9683	2.4573	1.1536	0.0706	0.9450	13.7038	0.0000	24.2638	2.0419	1.5088	0.9599	0.0012	2.8619	0.0298	3.3739	0.0639	7.5653	2.7544	7.7367	22.0300	8.1323	1.9892	0.0382	1.1622
cypefla_60	2308	1.1840	1.2461	500	0.8875	769	1.2153	0.8835	0.0037	12308	7.0526	0.4032	0.0000	35.2603	0.0520	0.6368	0.9329	0.0309	7.0237	0.0184	2.1906	0.1751	5.0039	1.8268	1.6102	32.6153	4.0516	1.1095	0.0061	0.3709	17.3268	0.0000	23.2644	1.3711	0.7256	1.5134	0.5471	2.8688	0.0537	2.6571	0.0775	7.3640	1.4234	5.5272	25.3982	7.0064	2.4233	0.0808	1.1838
cypefla_61	2308	1.1803	1.2453	500	0.8875	769	1.2315	0.8851	0.0036	12308	5.5864	0.8032	1.2116	33.2084	0.0199	0.3863	0.5715	0.0088	7.1112	0.0165	5.1714	0.0703	5.4879	2.5442	1.3939	31.8421	2.9837	1.4712	0.1113	2.2396	21.2274	0.0250	22.7637	0.4573	0.6910	0.7446	0.2613	2.9487	0.0189	3.6675	0.0770	8.2123	2.8821	0.1477	24.4849	7.2387	1.6679	0.2445	1.1790
cypefla_62	2308	1.1733	1.2364	500	0.8869	769	1.2341	0.8862	0.0036	12308	7.9673	0.9852	0.0000	35.4884	0.0150	0.8282	1.0810	0.0160	7.9092	0.0497	3.0373	0.1673	3.7035	1.5749	1.1810	30.8520	3.6746	1.3893	0.0802	1.8562	19.3740	0.0000	21.2855	0.1025	0.4068	1.7238	0.4894	2.0529	0.1549	5.2949	0.0662	5.8330	2.1943	0.5470	27.4264	8.5547	2.2437	0.3939	1.1726
cypefla_63	2308	1.1659	1.2292	500	0.8860	769	1.2583	0.8902	0.0035	12308	6.0104	0.6847	1.2034	38.2494	0.0407	0.3463	0.0422	0.0023	4.2065	0.1570	3.4921	0.0372	5.0990	1.8266	1.4359	32.6088	2.9445	1.2292	0.3838	3.2391	22.8092	0.0000	20.1558	0.5978	0.8437	1.1922	0.0410	2.5563	0.2032	4.2520	0.0358	7.5008	3.8942	0.0708	22.8043	7.4307	2.2450	0.1282	1.1651
cypefla_64	2308	1.1686	1.2295	500	0.8863	769	1.2539	0.8886	0.0035	12308	8.4693	0.6628	0.0000	35.0659	0.0950	0.4750	0.7232	0.0048	8.2652	0.1009	2.8012	0.0440	5.7518	1.3747	1.1999	30.4956	3.5199	0.4695	0.4812	0.4411	22.9262	0.0000	15.6940	2.6015	0.5274	1.7675	0.1354	2.9023	0.1764	3.8218	0.0277	10.5400	2.4183	0.2267	25.0690	8.2603	2.3023	0.1620	1.1681
cypefla_65	2308	1.1754	1.2381	500	0.8868	769	1.2203	0.8860	0.0037	12308	5.9211	0.4775	1.3933	35.9044	0.0403	0.5402	0.0643	0.0078	3.4694	0.0520	6.4535	0.0304	4.2042	1.7390	1.3566	33.2007	3.7854	0.8296	0.5302	1.0170	14.7407	0.0000	22.9669	1.0232	1.0402	1.0979	0.2145	1.5454	0.4110	4.2645	0.0592	6.4488	2.3709	6.1867	29.0404	5.6110	1.8941	0.0677	1.1756
cypefla_66	2308	1.1739	1.2381	500	0.8869	769	1.2185	0.8845	0.0037	12308	8.8476	0.6808	1.1341	37.3146	0.2879	0.2722	0.1451	0.0642	7.5171	0.2896	0.4839	0.0227	6.0663	2.1230	1.4120	27.7501	3.7381	1.3019	0.5489	2.1671	17.7578	0.0000	22.7184	0.6452	0.3629	1.4199	0.4311	2.0087	0.1299	2.9697	0.0258	10.0991	2.4442	3.9405	20.8353	9.0318	2.8523	0.1603	1.1736
cypefla_67	2308	1.1804	1.2414	500	0.8874	769	1.2422	0.8873	0.0036	12308	7.9350	0.3136	0.0000	37.0349	0.0708	0.6444	1.2156	0.0085	5.0396	0.0400	3.4659	0.1869	4.9411	1.5373	1.8735	30.5465	3.6879	1.4288	0.0296	0.8544	19.9182	0.0000	22.8551	2.3553	1.4622	1.1955	0.0564	2.8100	0.2743	3.6153	0.0712	6.2065	2.8768	1.7507	24.2524	7.5762	1.7635	0.1058	1.1793
cypefla_68	2308	1.1644	1.2243	500	0.8859	769	1.2493	0.8900	0.0036	12308	8.5929	0.7104	0.3285	35.3102	0.0613	0.6489	0.8091	0.0094	8.3884	0.0090	3.1071	0.0634	4.8704	0.5813	1.2678	29.9684	4.4092	0.2401	0.6240	0.8439	26.3634	0.0000	21.9761	1.2996	0.1221	2.5292	0.3395	2.4261	0.0008	4.5379	0.0594	7.3284	1.4280	0.1771	19.7858	8.8168	1.8787	0.0871	1.1644
cypefla_69	2308	1.1739	1.2335	500	0.8866	769	1.2387	0.8884	0.0037	12308	8.1125	0.6671	0.0077	36.9584	0.0501	0.9653	0.9588	0.0049	8.1013	0.0446	0.4231	0.1039	5.0054	1.2724	1.2089	31.1036	3.6881	1.3206	0.0034	0.2720	21.0980	0.0000	17.5330	1.3644	2.2410	0.9501	0.0611	4.4021	0.1508	4.2356	0.0921	6.9834	2.6234	0.0771	26.4775	8.3978	3.0407	0.0000	1.1733
cypefla_70	2308	1.1617	1.2240	500	0.8860	769	1.1844	0.8790	0.0037	12308	5.4453	0.2871	1.1884	33.5862	0.0809	0.1771	0.0792	0.1827	9.8301	0.0554	2.1886	0.0176	4.3124	2.1509	1.7617	32.8433	3.6898	1.5392	0.5842	0.2001	16.0806	0.0951	16.1673	3.0736	0.1724	2.5028	0.1571	2.3028	0.2851	3.6985	0.0418	5.7192	2.1262	3.5923	33.4951	6.5702	3.6064	0.1134	1.1616
cypefla_71	2308	1.1671	1.2271	500	0.8859	769	1.2128	0.8847	0.0037	12308	8.5207	0.2406	0.9599	37.7584	0.0389	0.1304	0.9676	0.0185	7.6894	0.0217	0.3498	0.0121	3.5270	1.3263	1.5840	32.6142	2.8189	1.3274	0.0942	0.5312	16.5421	0.0000	22.8804	0.9039	0.1031	2.3881	0.5124	2.8017	0.3044	2.3425	0.0419	7.4361	1.8858	4.3891	27.2972	6.3757	3.2281	0.0363	1.1667
cypefla_72	2308	1.1654	1.2274	500	0.8863	769	1.2023	0.8841	0.0038	12308	5.6232	0.1719	0.8664	34.8162	0.0893	0.2704	0.1121	0.0000	8.3536	0.0380	2.0342	0.0081	4.8374	1.5885	1.4872	33.3798	4.6020	1.1398	0.5819	0.2568	22.6624	0.0000	18.4973	1.7123	0.1351	2.6734	0.0000	3.6917	0.0782	2.6605	0.0065	10.1034	2.9140	0.5779	19.9366	11.6313	2.4626	0.0000	1.1656
cypefla_73	2308	1.1733	1.2367	500	0.8869	769	1.2245	0.8853	0.0037	12308	5.8306	0.2296	0.9031	35.0847	0.0738	0.1739	0.8184	0.0233	7.7902	0.2303	1.9101	0.0517	4.7009	1.5599	1.6006	33.1423	3.9542	1.9226	0.0000	1.2791	18.8705	0.0158	23.3905	2.9183	0.0788	2.8491	0.0370	1.9214	0.1128	2.5836	0.1755	6.1388	1.4547	3.3358	24.7866	7.1171	2.9347	0.0000	1.1732
cypefla_74	2308	1.1844	1.2466	500	0.8876	769	1.1984	0.8800	0.0037	12308	5.4596	0.6541	0.0157	31.7787	0.0797	0.5849	1.4415	0.0105	12.6215	0.0406	0.4999	0.0684	5.8689	1.4519	1.3939	33.0963	2.7134	1.4591	0.7613	0.2329	23.5723	0.0315	19.2297	1.4780	0.3365	1.8116	0.1529	2.4871	0.1118	3.1178	0.0567	9.5696	1.7350	0.7404	25.4528	7.3074	2.2875	0.2885	1.1841
cypefla_75	2308	1.1654	1.2269	500	0.8862	769	1.2323	0.8878	0.0037	12308	7.6702	0.3134	0.0000	36.9355	0.2397	0.4439	0.2274	0.0028	8.2440	0.0587	0.4909	0.0860	5.0286	1.5110	2.0209	31.4541	3.8509	0.8356	0.5865	1.0581	18.8370	0.0000	18.7897	1.0036	0.7638	1.3816	0.0580	3.0678	0.0956	3.2700	0.0219	6.6924	3.4027	8.7631	22.1220	9.0416	1.3680	0.2630	1.1652
cypefla_76	2308	1.1727	1.2356	500	0.8866	769	1.2676	0.8917	0.0035	12308	7.3188	0.2485	0.5187	36.6866	0.0671	0.5084	0.9395	0.0043	5.9301	0.0773	3.6313	0.0244	4.8672	0.9566	1.6894	32.1755	3.9041	0.4383	0.0140	0.5549	21.4957	0.0135	22.4946	2.5535	0.7696	1.8763	0.0092	2.1142	0.2144	4.7489	0.0575	7.0211	2.5336	0.0437	23.8516	7.4469	2.1812	0.0195	1.1721
cypefla_77	2308	1.1781	1.2360	500	0.8868	769	1.2246	0.8845	0.0037	12308	5.8576	0.8298	1.2244	35.1903	0.1980	0.1807	0.5910	0.0059	11.3247	0.0118	2.0689	0.0257	5.1646	2.3537	1.4357	29.2474	2.7678	1.5173	0.0048	0.2750	22.7571	0.0000	23.2587	2.7856	0.5514	1.3054	0.0654	2.2628	0.1233	3.2470	0.0117	5.0471	3.5213	0.1546	26.6791	5.8588	2.0871	0.0087	1.1782
cypefla_78	2308	1.1759	1.2396	500	0.8869	769	1.2232	0.8849	0.0037	12308	9.9587	0.5009	0.2518	35.6029	0.0856	0.3282	0.0738	0.0132	7.7118	0.0559	2.9494	0.0164	4.8594	0.7217	1.2997	30.7447	3.7773	0.6115	0.4370	0.9708	22.2209	0.0000	16.7979	2.2574	1.3043	1.2548	0.2453	2.8638	0.0859	4.2694	0.0168	10.6821	3.1920	0.0414	23.0442	7.9107	2.8243	0.0180	1.1755
cypefla_79	2308	1.1821	1.2433	500	0.8872	769	1.2289	0.8865	0.0037	12308	7.3502	0.5340	0.3916	35.5076	0.0115	0.2460	0.1468	0.0213	7.5156	0.0253	2.1774	0.0681	5.0311	1.1121	1.3884	33.0112	3.6236	1.4183	0.4198	1.5159	22.4489	0.0000	23.0233	0.0946	0.8816	1.1970	0.7378	3.5887	0.0329	2.7908	0.0617	7.9513	2.6111	0.0061	21.8078	8.1634	3.0562	0.0309	1.1813
cypefla_80	2308	1.1898	1.2503	500	0.8879	769	1.2242	0.8846	0.0036	12308	7.4569	0.2332	1.2816	32.8810	0.1990	0.3441	0.0419	0.0033	10.4567	0.0567	1.9805	0.0655	4.7120	1.8069	1.7265	32.1591	3.4006	1.1858	0.0088	0.3527	15.6942	0.0000	22.1902	2.1123	0.4412	1.2803	0.0017	1.6352	0.0268	2.8913	0.0188	7.4576	3.0134	6.3107	26.0917	8.3513	1.9805	0.1502	1.1893
cypefla_81	2308	1.1787	1.2408	500	0.8873	769	1.2245	0.8858	0.0037	12308	8.0487	0.1343	0.0048	36.4843	0.0533	0.8219	1.0040	0.0271	5.3160	0.0130	3.5392	0.1561	5.1651	1.7679	1.4204	31.6260	3.7851	0.5578	0.0751	0.6461	13.5591	0.0316	18.1168	1.5654	1.2800	0.8183	0.3560	3.1823	0.0353	2.8674	0.1349	7.2218	4.1258	5.1615	28.7319	9.4395	2.6443	0.0818	1.1785
cypefla_82	2308	1.1676	1.2314	500	0.8862	769	1.2374	0.8882	0.0037	12308	7.5675	0.1209	0.2695	38.1542	0.2411	0.4623	0.2124	0.0154	5.9105	0.0176	1.4966	0.0474	6.0987	2.2707	1.6298	30.0915	3.5016	1.4575	0.4347	1.8328	17.4411	0.0000	19.2301	1.4818	0.5037	1.5903	0.4522	2.1284	0.1908	3.4146	0.1433	11.9165	3.5387	2.0898	22.6843	8.5695	2.7468	0.0453	1.1665
cypefla_83	2308	1.1754	1.2361	500	0.8867	769	1.2283	0.8846	0.0036	12308	7.4802	0.5073	0.3378	37.8335	0.0522	0.6390	0.7943	0.0019	7.2089	0.0507	2.6608	0.0632	5.8099	1.5073	1.2604	29.4703	2.8717	1.0873	0.3634	0.0504	16.4798	0.0000	21.8639	1.7050	1.1488	1.4634	0.0276	2.4074	0.0931	3.8046	0.0828	8.0723	3.3551	1.5290	28.5660	5.9349	3.3430	0.0730	1.1754
cypefla_84	2308	1.1774	1.2419	500	0.8871	769	1.2408	0.8866	0.0036	12308	9.0002	0.7900	0.9910	36.0135	0.0926	0.5923	1.0111	0.0018	8.8839	0.0367	0.3874	0.0402	3.8894	1.4868	1.4273	31.1174	3.0098	0.7445	0.4840	1.2166	20.5474	0.0000	21.8786	2.7816	0.4447	1.9362	0.0328	2.0696	0.1728	3.2008	0.0078	7.0501	2.4029	0.2295	26.5532	6.7294	2.5113	0.2347	1.1764
cypefla_85	2308	1.1830	1.2464	500	0.8878	769	1.2295	0.8844	0.0036	12308	7.9718	0.2642	0.8609	36.8835	0.0408	0.3984	0.3036	0.0066	8.8357	0.0628	0.4263	0.0896	5.3290	1.1301	1.7465	31.1041	3.6642	0.4450	0.4370	1.4170	24.2797	0.0079	20.1795	0.4882	0.3691	2.3074	0.2657	1.8090	0.2851	4.2364	0.0289	7.1964	2.5896	0.3638	26.2460	6.7594	1.0074	0.1632	1.1828
cypefla_86	2308	1.1779	1.2361	500	0.8866	769	1.1846	0.8796	0.0038	12308	7.6386	0.9060	0.9883	37.6981	0.0576	0.3966	0.7644	0.0000	7.5144	0.0226	2.8553	0.3370	5.4385	1.4006	1.4017	28.4901	2.9779	0.7796	0.3327	0.0000	23.6593	0.0000	20.5940	1.2339	0.8612	1.2763	0.0000	1.3726	0.2215	4.6415	0.0908	7.0811	3.1788	0.0029	26.0642	7.3895	2.2784	0.0539	1.1780
cypefla_87	2308	1.1733	1.2358	500	0.8869	769	1.2033	0.8831	0.0037	12308	7.7074	0.5614	0.9535	35.9004	0.0530	0.4633	0.7174	0.0062	7.9938	0.0793	2.8245	0.0395	5.2418	1.3310	1.2748	30.3652	2.9577	1.5211	0.0086	1.0093	20.4190	0.0000	22.7094	1.1224	0.2675	1.9259	0.1167	1.4610	0.1649	4.1442	0.0764	6.8584	1.3611	0.0777	28.8649	6.3875	3.0068	0.0271	1.1723
cypefla_88	2308	1.1765	1.2426	500	0.8873	769	1.2456	0.8868	0.0036	12308	7.8072	0.5282	0.9495	34.9588	0.0384	1.0378	0.6814	0.0313	8.1404	0.0948	2.8925	0.1475	5.0862	1.4391	1.0090	31.2298	2.8088	1.0722	0.0469	2.5143	21.2617	0.0000	19.3299	0.9366	2.6055	0.9750	0.1950	4.1596	0.4655	4.5907	0.0950	7.5426	3.4979	0.0179	22.7210	8.0396	0.9521	0.1001	1.1749
cypefla_89	2308	1.1720	1.2334	500	0.8866	769	1.2515	0.8901	0.0036	12308	7.5002	0.1717	0.9561	36.8039	0.0484	0.3709	0.7347	0.0045	8.0287	0.0160	2.6522	0.0515	6.6373	1.6766	1.5048	28.3836	3.0847	0.8730	0.5013	0.3243	17.1123	0.0133	21.2341	0.9702	0.4825	2.0624	0.1749	2.3734	0.0309	3.4181	0.0029	10.8535	3.6805	4.2073	22.5509	8.4352	2.0544	0.0190	1.1719
cypefla_90	2308	1.1658	1.2267	500	0.8860	769	1.2295	0.8848	0.0036	12308	9.1981	0.3915	0.4748	37.3827	0.0570	1.5004	0.2686	0.0488	2.1036	0.0810	4.7717	0.0893	4.3823	2.0246	1.5271	30.3504	3.9952	1.3340	0.0188	0.2424	21.2996	0.0000	19.5498	1.2977	0.6768	1.5284	0.6316	2.4974	0.0396	3.4900	0.0506	7.4190	3.0650	0.4240	27.7768	7.7608	2.2139	0.0366	1.1653
cypefla_91	2308	1.1511	1.2136	500	0.8850	769	1.2596	0.8904	0.0035	12308	6.4405	0.5424	0.2292	39.2194	0.0322	0.5899	0.4444	0.0315	4.4937	0.0273	2.5391	0.0483	4.1856	1.7413	1.7484	32.7524	3.5156	1.4189	0.0000	0.1113	27.4738	0.0556	20.4158	0.4901	0.8158	1.4860	0.6102	2.1935	0.0139	3.4842	0.0937	4.1590	2.7209	1.5801	23.0467	9.0934	2.1560	0.0000	1.1514
cypefla_92	2308	1.1733	1.2362	500	0.8868	769	1.2060	0.8842	0.0037	12308	8.4975	0.2092	0.9659	35.9720	0.0397	0.4529	0.3014	0.0297	7.5535	0.0267	2.5545	0.0113	4.1475	1.5899	1.6522	31.6675	3.2756	1.0015	0.0515	0.3204	15.6640	0.0000	19.6594	1.2226	0.6745	1.6861	0.9439	3.0959	0.0045	2.3233	0.0368	6.7827	3.3731	4.6724	29.3325	6.2141	3.8634	0.1304	1.1729
cypefla_93	2308	1.1791	1.2429	500	0.8871	769	1.2418	0.8878	0.0036	12308	7.9624	0.7077	0.0000	37.3787	0.0845	0.2157	1.0279	0.0060	8.3079	0.0398	0.3451	0.1618	5.7053	1.4026	1.3324	30.6812	3.3495	1.1907	0.1009	2.0968	20.7145	0.0000	23.2033	1.6217	0.2285	1.8898	0.1063	2.6489	0.2948	2.3374	0.0646	8.3528	2.2512	0.0815	24.8762	7.3627	1.6493	0.2197	1.1778
cypefla_94	2308	1.1732	1.2327	500	0.8864	769	1.1876	0.8822	0.0038	12308	7.4213	0.6011	0.0000	37.8927	0.0646	0.7789	0.9201	0.0026	8.0128	0.0157	0.3202	0.0919	4.9658	1.6771	1.0112	31.6856	3.2554	1.2265	0.0567	0.4920	21.8609	0.0000	19.8679	1.3947	0.2812	1.4349	0.0767	1.8511	0.0047	2.8290	0.1017	5.8513	2.7148	0.0419	32.6841	5.8545	2.0748	0.5839	1.1733
cypefla_95	2308	1.1722	1.2347	500	0.8866	769	1.2321	0.8863	0.0036	12308	5.8634	0.6275	1.2084	34.3938	0.0699	0.2740	0.2608	0.0026	8.7183	0.4785	3.5792	0.0515	5.0246	1.4781	1.4624	31.7789	3.8033	0.5225	0.4022	1.0548	25.1889	0.0000	22.4672	1.7323	0.3034	1.5242	0.0092	3.1589	0.0884	3.0431	0.0176	8.2485	2.4732	0.3174	20.5216	6.7372	3.0155	0.0988	1.1721
cypefla_96	2308	1.1675	1.2291	500	0.8862	769	1.2446	0.8891	0.0036	12308	5.9079	0.6251	0.8461	34.3391	0.0913	0.5201	0.5028	0.0052	8.8977	0.0455	2.7809	0.0264	5.1640	1.5136	1.4213	32.0748	3.8369	1.3638	0.0374	0.6733	18.1932	0.0000	19.8830	2.1410	1.1708	0.8268	0.0988	2.4979	0.1735	3.9433	0.0702	6.9844	2.3077	0.3628	29.7350	7.9242	2.9233	0.0908	1.1671
cypefla_97	2308	1.1987	1.2622	500	0.8890	769	1.2209	0.8831	0.0037	12308	9.5620	0.1422	1.8747	35.7268	0.0349	0.4215	0.1083	0.0159	9.5507	0.0598	0.4185	0.0257	6.2874	1.7422	1.8879	26.8795	3.3034	1.4405	0.5180	0.8536	18.8745	0.0000	21.5507	0.4795	0.5532	2.0238	0.3145	4.2017	0.0639	2.2909	0.0419	6.9195	2.3535	2.1281	26.9567	7.4118	2.9650	0.0171	1.1981
cypefla_98	2308	1.1775	1.2369	500	0.8867	769	1.2184	0.8854	0.0037	12308	6.0235	0.4534	0.8956	35.0737	0.0257	0.4643	0.7951	0.0219	7.9298	0.0016	2.1533	0.1254	4.6809	1.7909	1.6053	32.9804	3.4171	1.5413	0.0207	0.8876	17.0012	0.0000	21.7248	0.2511	0.6405	1.3785	0.7402	2.8947	0.0666	3.2330	0.0053	7.8845	2.5794	9.9592	19.8139	9.2425	1.6765	0.0205	1.1769
cypefla_99	2308	1.1524	1.2148	500	0.8850	769	1.2451	0.8886	0.0036	12308	7.8442	0.4033	1.5591	37.8708	0.0833	0.4029	0.2246	0.0125	8.4131	0.2769	0.8842	0.0604	4.3260	1.2427	1.7858	29.1907	4.5569	0.3004	0.5623	1.2497	14.9858	0.0000	25.7726	3.4759	1.2601	0.9039	0.0361	1.6871	0.0971	3.4908	0.0968	4.2187	2.4428	6.6743	24.3750	8.4424	0.6338	0.1571	1.1524
cypefla (average)	2308.0000	1.1744	1.2366	500.0000	0.8868	769.0000	1.2275	0.8858	0.0037	12308.0000	7.4641	0.4716	0.5994	36.1774	0.0796	0.4781	0.5354	0.0234	7.3826	0.0711	2.4986	0.0693	5.0297	1.6436	1.5185	31.1363	3.4758	1.0833	0.2621	0.9794	19.8842	0.0055	21.1224	1.3708	0.7501	1.4344	0.2734	2.5619	0.1357	3.5676	0.0585	7.6137	2.5874	2.7082	24.9511	7.6064	2.2722	0.1172	1.1739
[truncated: 181 more columns]
