# Supplementary material for: Rediscovery of Cyperus flavescens (Cyperaceae) on the northeast periphery of its range in Europe
Source: PeerJ. 2020 Sep 14;8:e9837. doi: 10.7717/peerj.9837 (PMC7497605; doi:10.7717/peerj.9837)
Supplement: Supplemental Information 3 [file peerj-08-9837-s003.zip › maxentResults_2021_2040.csv]

Species	#Training samples	Regularized training gain	Unregularized training gain	Iterations	Training AUC	#Test samples	Test gain	Test AUC	AUC Standard Deviation	#Background points	wc2.1_2.5m_bio_1.sgrd contribution	wc2.1_2.5m_bio_10.sgrd contribution	wc2.1_2.5m_bio_11.sgrd contribution	wc2.1_2.5m_bio_12.sgrd contribution	wc2.1_2.5m_bio_13.sgrd contribution	wc2.1_2.5m_bio_14.sgrd contribution	wc2.1_2.5m_bio_15.sgrd contribution	wc2.1_2.5m_bio_16.sgrd contribution	wc2.1_2.5m_bio_17.sgrd contribution	wc2.1_2.5m_bio_18.sgrd contribution	wc2.1_2.5m_bio_19.sgrd contribution	wc2.1_2.5m_bio_2.sgrd contribution	wc2.1_2.5m_bio_3.sgrd contribution	wc2.1_2.5m_bio_4.sgrd contribution	wc2.1_2.5m_bio_5.sgrd contribution	wc2.1_2.5m_bio_6.sgrd contribution	wc2.1_2.5m_bio_7.sgrd contribution	wc2.1_2.5m_bio_8.sgrd contribution	wc2.1_2.5m_bio_9.sgrd contribution	wc2.1_2.5m_bio_1.sgrd permutation importance	wc2.1_2.5m_bio_10.sgrd permutation importance	wc2.1_2.5m_bio_11.sgrd permutation importance	wc2.1_2.5m_bio_12.sgrd permutation importance	wc2.1_2.5m_bio_13.sgrd permutation importance	wc2.1_2.5m_bio_14.sgrd permutation importance	wc2.1_2.5m_bio_15.sgrd permutation importance	wc2.1_2.5m_bio_16.sgrd permutation importance	wc2.1_2.5m_bio_17.sgrd permutation importance	wc2.1_2.5m_bio_18.sgrd permutation importance	wc2.1_2.5m_bio_19.sgrd permutation importance	wc2.1_2.5m_bio_2.sgrd permutation importance	wc2.1_2.5m_bio_3.sgrd permutation importance	wc2.1_2.5m_bio_4.sgrd permutation importance	wc2.1_2.5m_bio_5.sgrd permutation importance	wc2.1_2.5m_bio_6.sgrd permutation importance	wc2.1_2.5m_bio_7.sgrd permutation importance	wc2.1_2.5m_bio_8.sgrd permutation importance	wc2.1_2.5m_bio_9.sgrd permutation importance	Training gain without wc2.1_2.5m_bio_1.sgrd
cypefla_0	2308	1.1842	1.2443	500	0.8875	769	1.2242	0.8858	0.0037	12308	6.2108	0.0956	0.8475	35.6107	0.1097	0.1650	1.1600	0.0000	7.8902	0.0060	0.4230	0.0678	4.5882	1.7207	2.1394	32.7216	3.9120	2.2805	0.0513	0.0829	14.9224	0.0000	22.7206	2.3590	0.9388	0.9372	0.0000	4.2219	0.1470	1.8150	0.1731	5.3300	2.7661	4.2692	27.3093	6.7890	4.9414	0.2773	1.1842
cypefla_1	2308	1.1751	1.2359	500	0.8868	769	1.2372	0.8864	0.0037	12308	6.1652	0.1716	1.3861	32.9200	0.1891	0.2364	0.0613	0.0858	9.2271	0.0860	2.1334	0.0401	5.5514	1.7261	2.2489	33.2591	2.1536	1.8379	0.5210	0.2054	8.7961	0.0000	19.4036	3.2309	2.0652	0.8266	0.0039	8.0152	1.1455	1.7295	0.0806	7.8477	3.2007	14.6299	19.3144	6.7440	2.7608	0.0000	1.1745
cypefla_2	2308	1.1850	1.2460	500	0.8876	769	1.2326	0.8860	0.0036	12308	6.5992	0.8863	0.3796	36.7900	0.3037	0.2056	0.0244	0.0226	8.7421	0.3949	1.3770	0.1086	5.4172	1.8200	2.1372	30.6444	2.3466	1.3803	0.4204	0.3374	17.6513	0.0000	22.5190	2.9401	1.4227	0.6226	0.1036	4.6021	0.0206	3.1628	0.1303	5.7299	2.9736	6.4186	23.0634	5.6988	2.5345	0.0689	1.1845
cypefla_3	2308	1.1831	1.2406	500	0.8873	769	1.2250	0.8865	0.0037	12308	9.5281	0.4306	1.0880	43.0950	0.1043	3.1546	0.1044	0.0204	0.1379	0.0325	1.3418	0.0400	4.7913	2.0433	1.8769	25.7434	3.0753	3.0287	0.3634	0.0721	19.7506	0.0000	26.2128	2.3495	0.8969	0.5130	0.0000	3.4220	0.4123	2.1359	0.0638	7.4506	2.6255	4.0124	17.7484	7.7850	4.5314	0.0178	1.1830
cypefla_4	2308	1.1713	1.2359	500	0.8871	769	1.2513	0.8892	0.0036	12308	5.1497	0.6257	1.3577	34.5522	0.3370	0.1374	0.1225	0.0000	8.2999	0.1023	2.2170	0.2186	4.4759	1.4701	2.6522	31.6340	4.0584	2.0965	0.4928	1.5220	23.5015	0.0000	22.4292	3.5674	1.1695	1.1901	0.0000	4.0494	0.4793	2.2585	0.1559	7.2199	2.9276	4.1974	14.3091	7.2710	3.6500	0.1022	1.1704
cypefla_5	2308	1.1827	1.2424	500	0.8873	769	1.2224	0.8848	0.0037	12308	5.3820	1.0514	0.8783	39.7650	0.0249	0.1518	0.6334	0.1035	6.3617	0.0819	1.9047	0.0408	4.6663	1.8182	1.8891	31.2042	1.8889	1.9813	0.1726	0.0753	17.1737	0.0000	26.4937	1.5220	0.7725	0.8288	0.4596	3.9893	0.4859	2.4680	0.0569	5.6389	2.8815	7.9933	18.9202	6.7812	3.3525	0.1066	1.1827
cypefla_6	2308	1.1892	1.2485	500	0.8877	769	1.2304	0.8870	0.0037	12308	9.9425	0.2154	0.5597	42.1498	0.0552	0.2505	0.0579	0.0000	3.2233	0.0084	1.6678	0.1100	4.9837	1.7526	2.1682	27.3381	2.4570	2.6385	0.4213	0.2275	6.6176	0.0000	17.6717	1.8513	1.3157	0.9295	0.0000	4.6175	0.1595	3.1826	0.3066	7.6277	3.2231	15.7113	26.6123	5.4751	4.4652	0.0058	1.1893
cypefla_7	2308	1.1887	1.2488	500	0.8878	769	1.2248	0.8843	0.0036	12308	6.5035	0.4399	0.0000	38.5027	0.0805	0.5215	1.5878	0.0000	5.6049	0.0456	2.5727	0.0494	5.0689	2.9485	2.1050	29.8055	1.9859	2.1615	0.0162	0.7362	6.2140	0.0000	24.2968	3.1696	1.8414	0.8522	0.0000	4.4480	0.2086	2.3845	0.1603	5.6516	3.5348	14.1174	24.2050	4.7227	3.4091	0.0477	1.1888
cypefla_8	2308	1.1799	1.2413	500	0.8872	769	1.2319	0.8883	0.0037	12308	8.2898	0.1339	1.2122	37.2229	0.0957	0.2440	1.0006	0.0000	7.7374	0.1726	0.4245	0.0872	6.7210	1.6192	1.7128	28.3882	3.5145	1.1340	0.2896	0.9057	19.6170	0.0000	24.1234	3.3977	1.2099	0.8370	0.0000	4.0321	0.0696	2.3308	0.1486	8.8912	2.9438	2.3248	18.5214	6.9178	3.6893	0.0399	1.1791
cypefla_9	2308	1.1803	1.2428	500	0.8876	769	1.2543	0.8896	0.0036	12308	5.3415	0.1099	0.8700	38.0293	0.1040	0.1581	0.1018	0.0000	6.4132	0.4628	2.0040	0.1213	4.4995	1.4815	2.7387	30.8204	3.9972	2.1413	0.6052	0.5260	9.3630	0.0029	24.0095	3.9626	1.1556	0.9688	0.0000	5.2078	0.2265	1.8004	0.1178	6.0328	2.9584	10.9013	21.3231	6.2163	5.1550	0.0720	1.1797
cypefla_10	2308	1.1837	1.2472	500	0.8877	769	1.2157	0.8836	0.0037	12308	8.5169	0.1511	0.2728	37.0337	0.3825	0.2534	1.1351	0.0000	8.1135	0.0677	0.3532	0.0978	6.6035	1.7763	2.4131	28.2267	3.1487	1.1005	0.3536	0.4754	14.1057	0.0000	23.5372	3.2546	1.5402	0.8746	0.0000	6.2633	0.8635	1.7848	0.1755	7.8437	3.4682	9.8571	16.8130	6.3225	2.4817	0.3389	1.1830
cypefla_11	2308	1.1928	1.2528	500	0.8883	769	1.2240	0.8853	0.0037	12308	7.9507	0.3085	0.0000	36.3942	0.3771	0.2944	0.8471	0.0000	8.4646	0.0199	0.1791	0.0660	6.2337	1.7315	2.1065	30.6072	3.1129	1.2653	0.0414	0.4153	9.3295	0.0000	23.2242	3.0969	1.1350	0.6049	0.0000	4.1180	1.0396	1.3226	0.0976	9.7838	2.8711	12.9183	21.6443	6.3603	1.8843	0.1543	1.1924
cypefla_12	2308	1.1827	1.2459	500	0.8874	769	1.2461	0.8895	0.0036	12308	8.3403	0.2034	0.7825	39.7659	0.4247	2.8874	0.0524	0.0034	0.9561	0.0114	3.2900	0.1111	4.7422	2.7880	1.8671	29.2408	1.8714	2.6174	0.0445	0.3012	7.5898	0.0000	25.1579	3.3810	1.7004	0.4468	0.0009	4.4966	0.5342	2.1615	0.1684	7.1899	3.7381	11.4347	21.6922	6.1750	3.4040	0.4274	1.1822
cypefla_13	2308	1.1879	1.2497	500	0.8879	769	1.2647	0.8892	0.0035	12308	5.8877	0.3570	0.8324	33.5884	0.0703	2.0366	0.4770	0.2424	6.3571	0.0504	3.5733	0.0178	5.2873	1.9721	2.0013	32.7854	2.8605	1.5579	0.0450	1.7751	17.8333	0.0000	24.4607	2.9691	1.3612	0.9456	0.1529	4.1201	0.2374	3.1605	0.0481	6.3366	2.9131	2.7286	23.9160	4.6442	2.1658	0.2318	1.1867
cypefla_14	2308	1.1793	1.2405	500	0.8873	769	1.2382	0.8866	0.0036	12308	8.9994	0.3957	0.3047	38.5392	0.3186	0.1699	1.0894	0.0000	7.2890	0.0135	0.2181	0.0149	5.7625	1.8529	2.5262	29.3595	2.0630	0.7511	0.3324	0.8612	8.9657	0.0000	23.3757	3.7651	1.1759	1.2234	0.0000	6.5523	0.8123	0.9836	0.0150	5.8617	2.8738	14.7442	21.3799	4.6885	2.6220	0.0996	1.1789
cypefla_15	2308	1.1834	1.2448	500	0.8875	769	1.2149	0.8863	0.0038	12308	7.2558	0.4401	0.0078	37.4772	0.0934	0.2529	1.0061	0.0000	7.8724	0.1062	0.4665	0.0584	5.1715	1.3773	2.1762	31.0833	3.6174	1.4951	0.0425	0.4857	13.4574	0.0064	23.9373	3.4572	1.0700	0.6510	0.0000	3.8146	0.9419	1.9190	0.1259	6.2861	2.7969	9.8996	21.7773	7.2230	2.0533	0.0974	1.1830
cypefla_16	2308	1.1784	1.2366	500	0.8868	769	1.2338	0.8848	0.0036	12308	8.4771	0.2360	0.9662	37.6990	0.0442	7.1809	1.0132	0.0039	0.1415	0.0160	0.4301	0.1449	5.3192	1.4887	2.0888	30.8740	2.3440	1.5230	0.0093	0.0518	25.2009	0.0000	23.1919	2.7538	0.8935	0.7768	0.0000	3.9988	0.5986	2.4086	0.1227	6.2374	2.4695	0.0093	19.7735	6.8318	4.6705	0.0106	1.1781
cypefla_17	2308	1.1801	1.2393	500	0.8873	769	1.1740	0.8775	0.0038	12308	5.5156	0.5830	0.8523	33.6436	0.0977	0.3301	0.1123	0.1121	11.5969	0.0318	2.2230	0.0581	6.8667	1.2333	1.9902	30.6204	2.0011	2.1242	0.0076	0.0000	16.2370	0.0000	16.3700	3.9074	1.4653	1.3010	0.0000	5.6509	0.4912	2.9912	0.0605	8.4657	2.6422	10.4504	20.7065	5.4848	3.7636	0.0123	1.1802
cypefla_18	2308	1.1891	1.2491	500	0.8880	769	1.2236	0.8852	0.0037	12308	5.5610	0.2073	1.3532	34.9781	0.0676	0.1751	0.0459	0.0062	9.5916	0.1740	2.1829	0.1349	6.8840	1.7631	2.8127	29.4639	2.5434	1.5133	0.5418	1.3511	8.4009	0.0000	26.1363	2.3491	0.9056	0.8400	0.2521	4.2975	0.6010	2.3395	0.3058	8.7195	2.5826	14.2344	18.6463	5.4162	2.5570	0.0652	1.1888
cypefla_19	2308	1.1967	1.2587	500	0.8884	769	1.2041	0.8816	0.0037	12308	7.5113	0.3917	0.9442	35.6382	0.0815	0.1134	1.0002	0.0046	8.4712	0.1859	2.7473	0.2467	7.0672	1.3730	2.0218	27.7795	2.7100	1.6851	0.0271	0.0953	18.0489	0.0000	24.6194	3.3541	1.1132	0.4250	0.0000	3.5732	0.1590	2.3471	0.2521	10.5337	2.6234	6.3236	16.0920	6.7276	3.5931	0.1192	1.1965
cypefla_20	2308	1.1863	1.2461	500	0.8877	769	1.2485	0.8874	0.0036	12308	5.5442	0.9050	0.8480	32.9035	0.2271	0.1780	0.0550	0.0000	12.0840	0.3898	2.0908	0.1517	6.5991	1.5493	1.8728	30.2014	2.5777	1.7954	0.0273	0.3601	9.7467	0.0000	25.3589	3.4945	0.9932	1.1221	0.0000	5.0841	0.5953	2.2086	0.2886	9.0643	3.0496	11.3586	18.9599	5.9509	2.3055	0.0590	1.1863
cypefla_21	2308	1.1845	1.2424	500	0.8873	769	1.2039	0.8817	0.0037	12308	7.6780	0.4169	0.0095	35.2115	0.2910	0.0633	0.2088	0.0107	9.7301	0.0094	1.4830	0.0461	5.8809	1.6916	1.9570	30.8942	2.8608	1.5177	0.0396	0.2234	14.1401	0.0001	24.1013	2.2003	0.5448	1.0188	0.2078	4.1492	0.2281	2.6436	0.0686	6.8935	2.5950	9.2733	21.4958	6.1958	3.9116	0.1088	1.1844
cypefla_22	2308	1.1715	1.2295	500	0.8862	769	1.2412	0.8892	0.0037	12308	6.3431	0.2532	0.6904	37.3834	0.0395	0.1357	0.0849	0.0572	5.2945	0.0571	4.3984	0.0877	5.8979	1.7840	2.6323	29.5129	3.4104	1.5003	0.4372	0.0393	10.7508	0.0000	23.2050	1.3101	0.2024	1.4794	0.4221	4.2832	0.4624	2.9944	0.0790	6.6516	2.6634	14.9482	20.2329	7.2124	3.0293	0.0340	1.1716
cypefla_23	2308	1.1822	1.2422	500	0.8872	769	1.2236	0.8861	0.0037	12308	9.9464	0.1743	0.8105	41.0040	0.0485	0.2280	0.2819	0.2240	3.3891	0.0581	1.7473	0.0097	4.2759	1.8126	2.4493	28.0504	2.7626	2.3938	0.3337	1.0914	12.2271	0.0000	22.7829	2.0217	1.3999	0.4532	0.1379	3.4786	0.4238	2.8534	0.0355	5.0541	2.6758	11.9182	23.9225	6.3178	3.0635	0.1427	1.1816
cypefla_24	2308	1.1756	1.2358	500	0.8870	769	1.2384	0.8865	0.0036	12308	5.6426	0.3733	0.8288	34.0083	0.2187	0.2752	0.4813	0.0708	9.0550	0.1242	2.6955	0.0249	7.1003	1.5640	2.8923	29.6560	3.0130	1.9611	0.0148	1.2653	15.1500	0.0000	22.0394	2.0889	1.2820	1.0128	0.0115	4.7575	0.1115	2.6917	0.0978	10.3327	2.8091	13.3038	12.6989	7.3363	2.9110	0.0997	1.1750
cypefla_25	2308	1.1893	1.2473	500	0.8875	769	1.2287	0.8868	0.0037	12308	8.6343	0.0796	0.0000	38.5548	0.0618	0.1434	1.1915	0.0000	7.5191	0.0152	0.3161	0.0922	6.9129	1.6149	2.4498	27.9614	2.7795	1.6598	0.0136	0.4066	11.8018	0.0000	24.1998	2.8303	0.9499	0.8960	0.0000	3.6731	0.0486	2.6732	0.1149	8.8955	2.7584	12.2008	18.6066	6.7614	3.1175	0.0654	1.1890
cypefla_26	2308	1.1754	1.2359	500	0.8865	769	1.2611	0.8893	0.0036	12308	5.7286	0.5697	0.8113	35.5216	0.0837	0.2903	0.5615	0.0111	7.5488	0.0000	2.9485	0.1158	6.6889	1.1998	1.9636	32.9017	1.2266	1.8069	0.0217	1.4146	15.2856	0.0000	24.8117	2.7570	1.0443	0.6424	0.0764	3.1611	0.0000	3.7573	0.1583	8.0080	2.3813	9.9993	18.7417	5.5524	2.0570	0.1517	1.1738
cypefla_27	2308	1.1960	1.2589	500	0.8886	769	1.2363	0.8864	0.0036	12308	7.6710	0.3428	1.2305	36.4822	0.0798	0.4387	0.1033	0.0000	7.9862	0.2823	2.9710	0.0330	5.5987	1.1069	1.9740	28.3165	3.2092	2.1575	0.0164	0.2376	15.7862	0.0000	24.6695	3.3159	1.3999	0.5338	0.0000	4.3168	0.1871	2.6413	0.0591	7.4276	2.4857	9.9330	17.0754	7.0509	2.7280	0.1524	1.1958
cypefla_28	2308	1.1862	1.2443	500	0.8876	769	1.2531	0.8893	0.0036	12308	7.9034	0.1949	0.0000	36.5971	0.3489	0.2213	0.8579	0.0000	7.8127	0.0099	0.2599	0.1377	6.2379	1.6994	1.9208	31.0986	3.0921	1.5751	0.0324	0.2094	16.4670	0.0000	24.1676	2.4325	0.9376	0.4434	0.0000	4.9867	0.7220	1.0450	0.2367	8.1480	3.0822	6.3433	18.9400	8.3067	3.4960	0.0357	1.1860
cypefla_29	2308	1.1894	1.2508	500	0.8879	769	1.2373	0.8856	0.0036	12308	8.5675	0.2686	0.8957	39.2943	0.0447	0.2286	0.0385	0.3203	6.4506	0.0187	2.6234	0.0388	5.4482	1.7745	2.5460	25.9639	3.4110	1.4653	0.6012	0.1067	8.3354	0.0125	23.8532	2.0546	2.0547	0.5518	0.4830	5.5167	0.6019	2.8179	0.0677	6.0725	3.3567	11.3806	23.0446	6.2818	3.3969	0.0108	1.1896
cypefla_30	2308	1.1918	1.2518	500	0.8882	769	1.2445	0.8862	0.0036	12308	6.4296	0.0997	0.4055	36.8109	0.0563	0.1641	0.1573	0.0005	8.5130	0.4334	1.3529	0.0422	7.4935	1.5113	2.4275	28.7808	3.4106	1.3870	0.5239	0.2490	11.1180	0.0000	22.1035	2.8160	1.1598	1.2277	0.0011	5.0325	0.2192	3.1246	0.0773	11.3386	3.0020	11.2809	17.3613	6.9539	2.7160	0.2185	1.1915
cypefla_31	2308	1.1740	1.2342	500	0.8867	769	1.2343	0.8857	0.0036	12308	8.6849	0.1019	0.8697	37.6738	0.0640	0.3771	1.1927	0.1520	7.7813	0.3863	0.5256	0.0410	5.9490	1.1332	2.1077	27.6731	4.4897	0.4450	0.3521	0.4148	6.3647	0.0000	19.7469	1.2498	0.8782	2.2471	0.5313	5.1768	0.3745	2.8934	0.1785	7.3920	2.5822	16.8292	23.9734	7.1078	2.0014	0.0582	1.1735
cypefla_32	2308	1.1732	1.2352	500	0.8868	769	1.2448	0.8864	0.0036	12308	9.4008	0.0769	0.2637	33.8716	0.0835	0.1501	0.0584	0.2246	8.2397	0.2383	2.8053	0.1996	4.2770	1.1600	2.3770	31.6137	3.9356	0.5521	0.4722	0.6333	15.7234	0.0000	19.7535	2.9800	1.4089	1.2512	0.1196	5.3338	0.3542	2.8452	0.1690	7.1466	3.2409	8.3913	20.7078	6.7238	3.2079	0.0097	1.1724
cypefla_33	2308	1.1991	1.2595	500	0.8886	769	1.2258	0.8831	0.0036	12308	7.9957	0.6870	0.2935	37.0723	0.2296	0.2164	1.2451	0.0000	5.8489	0.0481	3.4986	0.2005	6.7310	1.9434	2.0397	28.7173	1.8096	1.3920	0.0313	0.4685	20.8118	0.0000	23.9723	2.9940	0.4660	1.3964	0.0000	3.2678	0.5780	2.7214	0.0332	9.1023	2.8014	3.5377	21.2493	3.8643	2.6450	0.0905	1.1988
cypefla_34	2308	1.2000	1.2613	500	0.8886	769	1.2297	0.8863	0.0037	12308	9.8641	0.2243	0.3011	37.5782	0.0778	0.1942	0.9364	0.0000	7.8279	0.1902	0.3716	0.0403	6.4343	1.9828	1.9136	28.3727	2.5705	0.8955	0.2246	0.5982	16.2475	0.0000	25.1910	3.8542	1.2886	0.5117	0.0000	4.2680	0.4268	2.2503	0.0969	8.9777	3.0384	6.6399	16.3993	7.2399	2.9398	0.0315	1.1991
cypefla_35	2308	1.1816	1.2432	500	0.8874	769	1.2393	0.8871	0.0036	12308	5.8537	0.5778	1.1309	34.7310	0.0839	0.1398	0.5668	0.0659	7.3040	0.1037	2.7215	0.0518	4.9779	1.3372	1.9744	32.5167	3.3879	2.4162	0.0589	0.2325	11.8369	0.0000	22.7147	3.3985	0.9082	0.8115	0.0000	4.4820	0.6680	1.8362	0.0256	6.4720	2.6655	10.1579	23.0669	6.9125	3.8068	0.0042	1.1812
cypefla_36	2308	1.1818	1.2429	500	0.8873	769	1.2646	0.8893	0.0035	12308	8.3450	0.1079	0.9665	36.6406	0.0591	0.4069	1.6152	0.2271	7.7799	0.0410	0.3132	0.1408	6.6179	2.0590	2.1795	27.9716	2.7453	1.7278	0.0556	0.5469	12.6499	0.0000	24.7770	2.2905	1.4521	0.9242	0.3325	6.2699	0.5173	1.6462	0.2075	8.6184	3.1070	8.6619	19.3754	5.5369	2.9916	0.0949	1.1816
cypefla_37	2308	1.1777	1.2361	500	0.8865	769	1.2716	0.8925	0.0035	12308	7.6978	0.6031	0.9525	36.1994	0.0480	0.4359	1.0066	0.0000	8.0100	0.0354	2.8331	0.1218	6.3559	1.4626	1.7597	28.3750	2.2210	1.8438	0.0384	0.7735	20.9642	0.0000	25.3474	2.5456	0.9574	0.2716	0.0000	2.9997	0.2890	3.0327	0.2023	7.5327	2.3757	1.2876	20.7672	7.1539	3.3021	0.1972	1.1770
cypefla_38	2308	1.1756	1.2366	500	0.8869	769	1.2503	0.8908	0.0036	12308	5.5097	0.4206	0.8239	37.2636	0.0737	2.6771	0.1852	0.0067	4.9370	0.0243	2.9136	0.0331	5.3198	0.9215	2.1332	32.3143	2.3069	1.5865	0.5493	0.5229	12.6333	0.0137	25.2793	3.9405	0.9329	1.2163	0.0183	2.6205	0.1986	3.5494	0.1965	7.2591	2.2782	8.6412	25.1088	3.1414	2.4344	0.0148	1.1750
cypefla_39	2308	1.1892	1.2515	500	0.8883	769	1.1909	0.8834	0.0038	12308	5.8401	0.3817	0.8376	34.8332	0.0965	0.3824	0.5531	0.0065	7.6673	0.0256	3.1135	0.0753	5.7066	1.9903	2.2259	31.6232	2.9538	1.6434	0.0440	1.0492	16.0290	0.0152	21.4846	2.4314	1.2784	1.0477	0.0000	4.2602	0.2871	3.6064	0.0986	8.7141	2.6089	9.6861	16.1417	7.6551	3.3447	0.2616	1.1886
cypefla_40	2308	1.1707	1.2341	500	0.8865	769	1.2277	0.8872	0.0037	12308	6.7923	0.0822	0.0868	38.1681	0.0967	0.4605	0.7891	0.0000	4.1849	0.2277	2.3670	0.1775	5.0777	1.8545	2.7173	32.3176	2.3097	1.9029	0.3875	0.1971	9.1094	0.0044	24.2235	2.8030	1.0297	0.7590	0.0000	4.7488	0.5399	1.2496	0.1134	6.7235	3.0362	14.8637	20.1958	6.0477	4.2823	0.0729	1.1704
cypefla_41	2308	1.1778	1.2341	500	0.8865	769	1.2587	0.8900	0.0036	12308	10.0252	0.3592	0.6384	38.4959	0.0650	4.8338	0.1948	0.0000	1.1853	0.1286	2.4410	0.0626	5.4877	1.7729	1.9962	29.1140	1.9209	0.8514	0.4272	0.0157	9.3340	0.0000	24.8299	1.9207	0.6199	0.7323	0.0000	3.8959	0.1149	2.6573	0.0587	8.2053	2.7647	13.6176	21.0715	6.4399	3.3579	0.3637	1.1778
cypefla_42	2308	1.1838	1.2446	500	0.8874	769	1.1962	0.8830	0.0038	12308	8.4550	0.3139	1.0696	41.6584	0.0431	2.8344	1.1414	0.0038	1.1256	0.1184	1.9483	0.2852	6.1301	1.4824	2.5678	25.2616	4.3070	0.8277	0.4261	0.0439	11.8046	0.0000	24.2017	1.9050	1.1913	0.9265	0.1959	5.0270	0.4237	2.1074	0.1260	6.5623	2.8332	10.1794	21.6407	7.1546	3.5233	0.1534	1.1839
cypefla_43	2308	1.1863	1.2479	500	0.8877	769	1.2569	0.8893	0.0036	12308	8.6288	0.3065	0.9639	37.2367	0.0553	0.2762	1.0828	0.0654	7.2419	0.0145	0.3188	0.1060	7.4445	1.9771	2.3323	28.3388	2.7980	0.7641	0.0483	0.4829	15.4394	0.0000	25.7983	2.7294	1.8762	0.5848	0.3000	5.4495	0.1544	1.4982	0.1229	8.3568	3.2895	4.9581	19.4595	6.4653	2.6770	0.3578	1.1863
cypefla_44	2308	1.1930	1.2550	500	0.8886	769	1.2537	0.8879	0.0036	12308	5.5674	0.5316	1.3492	34.5156	0.0438	0.1063	0.0476	0.2960	8.2019	0.0461	1.9166	0.1094	4.2258	1.4724	2.0413	32.9238	4.1073	1.9846	0.5134	0.0308	15.6012	0.0000	23.1998	2.2664	1.0949	0.5607	0.1829	4.6554	1.1236	1.0469	0.0931	4.6217	2.7458	7.3216	24.7237	6.1179	4.2554	0.3580	1.1925
cypefla_45	2308	1.1769	1.2362	500	0.8868	769	1.2396	0.8867	0.0036	12308	8.3511	0.1796	0.7954	37.1798	0.0833	0.1207	1.2477	0.0000	5.9933	0.0868	0.2955	0.0494	5.9667	1.4777	2.9831	28.8484	4.0641	1.7613	0.5161	0.3662	12.0897	0.0000	24.3045	2.9001	0.7345	0.4732	0.0000	2.7978	0.0394	1.8347	0.0454	5.4625	2.4910	13.5797	22.4226	6.8140	3.3024	0.3425	1.1765
cypefla_46	2308	1.1846	1.2460	500	0.8879	769	1.2771	0.8909	0.0034	12308	5.8564	0.3866	0.8918	34.0272	0.1737	0.3915	0.5221	0.1853	8.8208	0.0928	1.8823	0.0023	6.3754	1.5196	1.8631	32.4850	2.1385	2.3794	0.0063	0.2628	17.7550	0.0000	23.2509	2.9852	1.8666	0.7252	0.0741	5.1697	0.2979	2.1642	0.0031	9.9740	3.0242	4.3006	17.8037	7.0238	3.3065	0.0125	1.1845
cypefla_47	2308	1.1791	1.2380	500	0.8871	769	1.2388	0.8866	0.0036	12308	5.1460	0.1247	0.8503	33.3936	0.2272	0.4417	0.0699	0.0054	10.0872	0.0168	2.3257	0.0818	6.6135	0.8199	2.5971	30.3325	4.4586	1.7018	0.7064	0.3160	9.4130	0.0000	23.4859	1.7811	1.2427	0.9169	0.0080	6.3032	0.8189	2.5616	0.0866	9.2042	2.6472	13.1967	18.3274	7.3595	1.8302	0.5010	1.1789
cypefla_48	2308	1.1933	1.2528	500	0.8882	769	1.2127	0.8850	0.0037	12308	9.4693	0.3926	1.4937	36.9740	0.3333	0.1155	0.0325	0.0125	7.3828	0.0096	0.2494	0.0952	5.6034	1.8692	1.8398	28.5485	2.8027	2.7349	0.0411	0.0000	17.0154	0.0000	22.4422	2.6536	1.4289	0.5757	0.0864	4.1488	0.4753	1.6114	0.1274	5.6554	2.8367	3.8909	26.6399	6.6588	3.7375	0.0156	1.1933
cypefla_49	2308	1.2002	1.2645	500	0.8892	769	1.2206	0.8845	0.0037	12308	6.9714	0.7884	1.2543	33.7290	0.0608	0.1755	0.0567	0.0104	9.4305	0.0286	2.3407	0.0734	4.8067	1.8685	2.1125	32.0346	2.7468	1.4859	0.0252	0.3501	21.1551	0.0055	20.9574	3.4327	1.2606	1.0453	0.0325	4.0660	0.5354	3.4892	0.1789	5.9211	2.9080	4.0604	24.5360	4.0341	1.8713	0.1604	1.2000
cypefla_50	2308	1.1879	1.2474	500	0.8877	769	1.1997	0.8820	0.0038	12308	5.3089	0.0845	1.3388	35.2955	0.4625	0.1596	0.1052	0.0067	10.4420	0.0188	2.0945	0.0620	6.9292	1.5343	2.2695	28.6791	2.4921	2.1668	0.5500	0.0157	14.3908	0.0000	23.0230	3.2276	1.2447	1.4598	0.0154	5.7232	0.0883	2.9953	0.0895	6.7325	2.7203	5.7712	24.3254	4.7105	3.3762	0.0905	1.1881
cypefla_51	2308	1.1721	1.2300	500	0.8862	769	1.2548	0.8897	0.0036	12308	6.6502	0.4333	0.9077	35.9335	0.0308	0.3188	0.0870	0.1388	8.8439	0.4494	1.4393	0.0874	6.3947	1.3297	2.1847	30.1320	3.5433	0.6895	0.4061	1.1026	10.8913	0.0000	26.2258	1.8626	1.1039	0.8717	0.8907	4.5307	0.0323	2.7592	0.0407	7.2720	2.6363	11.1261	18.9624	6.7211	2.8986	0.0720	1.1720
cypefla_52	2308	1.1823	1.2417	500	0.8873	769	1.2196	0.8850	0.0037	12308	7.5094	0.2539	0.9352	35.4344	0.1542	0.6887	0.8651	0.0183	8.0615	0.3968	2.7581	0.1223	6.1566	1.4226	1.9156	29.0001	2.9239	1.3772	0.0060	0.9059	11.1687	0.0000	19.9735	3.2342	3.2227	0.2872	0.2114	6.2131	0.0003	3.0308	0.0701	7.3072	3.1228	8.7152	22.5865	7.8360	2.0568	0.0576	1.1817
cypefla_53	2308	1.1812	1.2408	500	0.8872	769	1.2638	0.8899	0.0035	12308	7.3811	0.2943	0.0000	41.7061	0.0983	0.2378	1.0466	0.0000	3.3255	0.3013	2.1165	0.0515	4.6708	2.0496	1.9385	29.6924	3.6193	1.4459	0.0246	0.0320	14.0272	0.0000	23.6845	2.9662	1.2057	0.8230	0.0000	4.4424	0.1654	3.0371	0.0655	6.6495	3.3958	8.2745	20.4234	6.8641	3.7588	0.1850	1.1808
cypefla_54	2308	1.1822	1.2429	500	0.8874	769	1.2132	0.8840	0.0037	12308	7.9259	0.8242	0.9505	35.9900	0.0780	0.2455	0.9345	0.0244	7.8114	0.1302	2.8674	0.0387	6.5611	1.9823	1.9562	28.0228	2.0511	1.5914	0.0144	0.3079	19.5668	0.0000	20.8396	2.8537	0.7131	0.6412	0.0874	3.3269	0.1431	2.6137	0.1081	9.8705	2.3513	5.1700	22.8152	4.9655	3.5322	0.0937	1.1815
cypefla_55	2308	1.1860	1.2476	500	0.8879	769	1.2424	0.8877	0.0036	12308	7.5237	0.0887	0.0000	37.1007	0.3424	0.1894	0.8687	0.0000	7.8395	0.0448	0.5186	0.1160	5.8343	1.7665	2.0871	30.8626	3.1997	1.5685	0.0488	1.5134	7.2127	0.0000	24.7040	2.2779	0.6891	0.4725	0.0000	3.3240	0.9730	2.0368	0.1003	7.5757	3.5994	16.4670	18.3166	7.1816	3.4586	0.0974	1.1861
cypefla_56	2308	1.1705	1.2311	500	0.8866	769	1.1967	0.8821	0.0038	12308	5.5061	0.1464	1.3093	38.9281	0.1332	0.1653	0.0600	0.0000	6.4788	0.2304	2.4861	0.0773	4.2511	1.9151	2.9682	29.2121	3.5112	2.1268	0.4945	0.1607	12.0394	0.0000	24.2293	3.3862	0.9642	1.1103	0.0000	4.6400	0.7184	1.7886	0.1566	6.0925	2.8698	10.6402	22.5190	4.7037	3.9209	0.0602	1.1704
cypefla_57	2308	1.1832	1.2403	500	0.8871	769	1.2307	0.8865	0.0036	12308	7.4785	1.1366	0.2293	37.9312	0.2566	0.2816	0.0327	0.0053	4.9057	0.1682	4.7192	0.0288	6.1017	1.6866	1.3559	30.6693	1.5362	1.4552	0.0213	0.4194	28.4986	0.0000	20.5442	1.9541	0.8270	0.7148	0.0141	3.6936	0.0929	2.9371	0.0418	9.0423	2.2778	0.0000	20.4319	5.3263	3.0623	0.1216	1.1837
cypefla_58	2308	1.1917	1.2549	500	0.8886	769	1.2399	0.8874	0.0036	12308	6.0031	1.0551	0.8834	34.3595	0.0603	4.9613	0.1823	0.3408	4.5760	0.0210	2.1937	0.0626	5.8806	2.0008	2.0819	30.9497	2.6872	1.6748	0.0259	0.9026	22.0200	0.0000	23.6845	1.9773	1.5934	0.7481	0.2954	4.5413	0.2892	2.3566	0.1105	6.8392	3.3040	4.5726	17.8509	6.9109	1.8372	0.1665	1.1911
cypefla_59	2308	1.1876	1.2456	500	0.8877	769	1.2518	0.8861	0.0035	12308	5.8028	0.8858	0.8546	34.0489	0.3878	2.4159	0.1484	0.0000	8.0643	0.0426	1.9668	0.1189	5.3393	1.7718	2.2798	30.7304	3.2299	1.8940	0.0180	0.7479	16.0368	0.0000	23.2796	2.8409	0.6769	1.2811	0.0000	2.9500	0.1070	3.1464	0.1621	7.0313	2.8101	11.2993	19.7988	5.5299	2.2278	0.0739	1.1872
cypefla_60	2308	1.1811	1.2428	500	0.8874	769	1.2609	0.8903	0.0036	12308	8.2772	1.6893	1.5298	41.1607	0.0420	0.2691	0.0564	0.1042	4.5322	0.1484	1.7416	0.0322	5.7310	2.1710	2.5482	26.9943	2.1745	0.7607	0.0373	0.0802	14.4189	0.0000	25.2760	1.7596	1.1129	0.6798	0.0623	4.8273	0.7872	1.8193	0.1266	8.1132	3.2827	9.1793	16.7426	6.6013	4.8631	0.2677	1.1817
cypefla_61	2308	1.1820	1.2407	500	0.8874	769	1.1984	0.8809	0.0037	12308	6.9516	0.5325	2.3313	40.6647	0.0995	0.3216	0.0317	0.0005	4.8654	0.0221	3.6549	0.0203	3.7228	2.3443	1.9937	26.8165	2.8595	2.4630	0.3042	0.0000	10.7367	0.0122	25.1846	1.8685	1.2115	0.1919	0.0043	2.8481	0.3955	3.1532	0.0467	7.0948	2.6700	15.3215	19.4622	7.2777	2.2265	0.2940	1.1821
cypefla_62	2308	1.1914	1.2532	500	0.8881	769	1.2640	0.8893	0.0035	12308	5.5077	0.5838	0.8766	38.7084	0.4276	0.1431	0.6990	0.0000	6.4235	0.1717	2.0476	0.0749	4.7698	2.2920	1.9768	31.4647	1.7860	1.9195	0.1271	0.0480	17.1616	0.0000	24.7706	3.2046	1.2964	0.8278	0.0000	4.3314	0.1488	2.6521	0.1427	5.9563	2.8765	3.9659	23.4323	5.1783	3.7436	0.2631	1.1910
cypefla_63	2308	1.1946	1.2579	500	0.8887	769	1.2683	0.8900	0.0035	12308	7.9929	0.0691	0.3434	36.6834	0.0343	0.4430	0.1503	0.0054	8.6659	0.0102	0.3572	0.1678	5.6540	0.8878	2.0997	31.3165	3.1027	1.6252	0.3911	0.4240	19.5683	0.0000	23.7627	1.9028	1.2287	0.7402	0.0000	5.6199	0.1981	1.6812	0.1031	5.6307	2.9977	2.7516	23.5219	6.5804	3.1066	0.1819	1.1945
cypefla_64	2308	1.1844	1.2442	500	0.8875	769	1.2585	0.8891	0.0036	12308	6.9820	0.4585	0.0000	34.1649	0.0501	3.7757	0.7307	0.2340	4.9690	0.0205	2.1224	0.1099	5.2439	1.6224	2.1127	32.6864	2.5417	1.9805	0.1946	0.7200	17.7365	0.0000	24.3149	2.2050	0.8372	1.0096	0.0991	3.7803	0.0980	2.4125	0.1476	8.1128	2.5192	6.4288	21.6316	4.9026	2.9050	0.1393	1.1843
cypefla_65	2308	1.1761	1.2352	500	0.8866	769	1.2146	0.8862	0.0038	12308	6.2686	0.6820	1.5665	37.2723	0.1888	0.1540	0.3226	0.0000	6.8761	0.1356	0.4269	0.0531	4.8523	1.1526	2.4365	31.2473	3.7063	2.2380	0.4206	0.2071	16.3598	0.0000	24.1097	3.0707	1.0924	0.8179	0.0000	3.4821	0.3746	2.4062	0.0790	8.4870	2.6572	7.0299	18.1369	6.9353	4.6059	0.1484	1.1762
cypefla_66	2308	1.1895	1.2528	500	0.8881	769	1.2139	0.8845	0.0037	12308	7.0719	0.1572	0.4910	34.9493	0.0530	0.1321	0.0774	0.2260	7.4940	0.0229	2.1120	0.1375	4.4898	1.3987	2.0819	32.7319	3.8028	2.1759	0.3948	1.0960	10.7762	0.0000	24.2992	2.4187	1.0292	1.1706	0.1751	4.9777	0.0049	1.9469	0.0664	6.5345	2.7597	11.8754	20.8872	6.2800	2.9728	0.7294	1.1881
cypefla_67	2308	1.1640	1.2260	500	0.8860	769	1.2924	0.8947	0.0034	12308	8.6308	0.3239	0.0000	43.1767	0.0579	0.2115	1.2344	0.0000	3.0591	0.0461	2.5500	0.0378	5.1723	1.9201	2.2698	27.0251	2.5677	1.6531	0.0638	0.0223	17.7132	0.0000	23.8126	2.7562	0.9958	1.1929	0.0000	4.3866	1.1504	3.0694	0.0787	6.6567	2.3403	5.5871	20.9925	5.0281	4.2007	0.0164	1.1637
cypefla_68	2308	1.1820	1.2447	500	0.8876	769	1.2254	0.8854	0.0037	12308	9.5133	0.5435	0.9209	37.3664	0.0831	0.2017	0.5866	0.0194	8.3107	0.1933	0.2772	0.0944	6.5389	0.8027	1.9049	27.8419	2.5179	1.5861	0.6971	0.5505	13.0996	0.0000	22.2635	2.3936	1.6227	0.6529	0.0939	5.8262	0.5528	1.4400	0.1805	8.3987	3.1046	12.2170	19.0696	6.5765	1.7352	0.2221	1.1816
cypefla_69	2308	1.1882	1.2494	500	0.8879	769	1.1942	0.8810	0.0038	12308	8.9642	0.1125	0.0466	37.2946	0.1156	0.2278	1.1136	0.0000	7.9484	0.0625	0.4117	0.0673	6.8496	1.0352	2.8538	27.4168	3.4850	1.4703	0.5245	1.5200	12.7793	0.0000	23.1740	3.0961	1.2246	0.9206	0.0000	4.0326	0.1876	2.7903	0.1290	9.7764	2.3813	10.5569	20.8492	4.4033	1.7425	0.4364	1.1877
cypefla_70	2308	1.1972	1.2586	500	0.8888	769	1.2052	0.8814	0.0037	12308	6.7655	0.3343	0.2248	36.9605	0.0759	0.1271	0.1320	0.0000	8.8232	0.1282	1.3607	0.1056	5.5544	1.5886	2.1456	30.4521	2.0772	3.1099	0.0344	0.2544	7.0292	0.0000	24.3358	3.6359	1.1791	0.8025	0.0000	5.0746	0.6784	2.3086	0.1059	8.1399	2.9082	15.0769	19.5617	6.6097	2.1555	0.1436	1.1973
cypefla_71	2308	1.1702	1.2325	500	0.8869	769	1.2333	0.8871	0.0036	12308	6.9806	0.2177	1.3519	35.5457	0.0689	0.6818	0.1833	0.0375	8.5927	0.1323	2.6785	0.0803	5.5293	1.2935	2.4739	28.5456	3.3036	1.8069	0.4961	0.7846	13.4116	0.0000	21.4886	2.2804	2.1098	0.5473	0.0463	4.9339	0.5230	1.9371	0.1261	8.9205	2.5744	11.4716	17.2034	8.5052	3.0439	0.0923	1.1703
cypefla_72	2308	1.1863	1.2502	500	0.8879	769	1.2361	0.8883	0.0037	12308	7.3209	0.2131	0.8361	34.6615	0.3884	0.3685	0.2097	0.0468	5.6756	0.0839	2.6281	0.0901	5.0336	2.0092	2.4915	32.0483	3.9604	1.4871	0.4471	0.0599	7.8727	0.5628	23.5045	3.9972	1.8949	0.7225	0.0902	6.0774	0.9461	1.6287	0.1162	7.9385	2.8275	12.0588	18.8261	8.0457	2.6687	0.1617	1.1866
cypefla_73	2308	1.1723	1.2322	500	0.8865	769	1.2386	0.8873	0.0036	12308	8.8356	0.1066	1.1923	41.7005	0.3043	0.2288	0.5166	0.0000	3.3166	0.0919	2.3679	0.0257	5.3942	2.3365	2.0825	27.0428	2.3405	1.5737	0.5431	0.2538	14.7343	0.0000	23.3391	3.0655	1.1671	1.2121	0.0000	3.6179	0.2152	2.7230	0.0292	8.6422	2.6576	7.8419	20.0762	6.2889	4.0978	0.0381	1.1717
cypefla_74	2308	1.1838	1.2471	500	0.8877	769	1.2796	0.8919	0.0035	12308	8.3657	0.1226	1.2328	36.4589	0.0573	0.2370	0.9857	0.3302	8.9448	0.0364	0.4333	0.0152	6.2311	2.0070	2.4235	27.6830	3.3733	0.6875	0.3749	1.0605	12.9473	0.0000	20.8114	2.0981	1.4188	0.9658	0.0863	5.4485	0.4397	2.5357	0.0381	7.0398	3.3469	12.6355	20.0359	6.6731	2.4082	0.0103	1.1836
cypefla_75	2308	1.1901	1.2521	500	0.8880	769	1.2062	0.8834	0.0038	12308	7.6451	0.3525	0.0000	36.6015	0.0629	0.1623	0.9134	0.0000	8.1143	0.1316	0.4592	0.1696	6.3288	1.5969	2.0485	30.9599	2.9288	1.4894	0.0354	0.1074	13.4694	0.0000	23.6391	2.8615	1.2802	1.0553	0.0000	6.2482	0.2266	2.0990	0.1861	9.4678	3.2900	8.3834	18.0844	6.9509	2.6060	0.0447	1.1900
cypefla_76	2308	1.1740	1.2354	500	0.8867	769	1.2147	0.8844	0.0037	12308	8.6331	0.6691	0.9036	37.6602	0.1715	0.7315	1.1524	0.0292	7.4393	0.0392	0.3578	0.0654	6.6537	1.0638	2.1293	27.9457	3.3378	0.5967	0.4210	0.8949	17.0193	0.0000	19.7058	3.7739	1.8486	0.4984	0.0000	5.5802	0.7274	1.6437	0.1274	10.3917	3.1524	7.1256	16.5634	8.0349	2.6468	0.2656	1.1734
cypefla_77	2308	1.1706	1.2299	500	0.8864	769	1.2101	0.8829	0.0037	12308	8.8162	0.2469	0.7021	35.3772	0.3115	0.1451	0.0502	0.0000	7.4963	0.3188	2.9594	0.0237	4.9438	2.0965	1.9919	29.1665	2.5355	2.4339	0.3846	0.3874	21.8823	0.0000	25.4623	2.5017	0.5162	0.9299	0.0000	3.6031	0.5492	2.8965	0.0571	5.3162	2.6600	1.3999	22.0766	5.9091	3.4672	0.3854	1.1708
cypefla_78	2308	1.1777	1.2334	500	0.8864	769	1.2495	0.8892	0.0036	12308	10.0930	0.9965	0.6273	37.9775	0.2834	5.6771	0.0367	0.0077	0.1627	0.1834	2.5311	0.0290	5.8530	0.9482	2.3194	26.9696	3.6371	1.3025	0.3647	0.3094	20.0037	0.0000	24.8239	1.6842	0.6590	0.6425	0.0522	3.0964	0.2647	3.3177	0.0293	8.4831	2.5166	6.1126	17.0048	8.3523	2.5223	0.1254	1.1774
cypefla_79	2308	1.1953	1.2513	500	0.8879	769	1.2353	0.8853	0.0036	12308	7.7105	0.8727	0.3713	37.7288	0.2988	1.6277	0.0518	0.0000	6.1461	0.0550	1.2653	0.1157	5.3846	1.1199	1.8746	30.1935	3.1966	1.5577	0.4292	0.3822	3.9296	0.0000	26.0160	1.9552	0.7041	0.4732	0.0000	2.8290	0.3048	3.5123	0.2787	6.3667	2.2029	16.5038	25.3590	5.9030	3.2296	0.0498	1.1946
cypefla_80	2308	1.1953	1.2540	500	0.8882	769	1.2351	0.8865	0.0037	12308	9.7238	0.2219	0.6451	35.7442	0.3519	0.2269	1.1152	0.0126	9.0096	0.0039	0.3061	0.0125	5.1844	2.2871	2.5015	29.0837	2.0955	1.0414	0.4328	2.0307	7.1736	0.0000	24.4755	3.8757	0.8752	0.9901	0.0000	3.3743	0.0162	2.9671	0.0179	5.6970	2.4637	14.4212	24.6053	4.5742	2.0132	0.4292	1.1945
cypefla_81	2308	1.1877	1.2494	500	0.8881	769	1.2223	0.8835	0.0037	12308	5.7702	0.7157	1.2726	35.4381	0.0687	0.3247	0.0170	0.0000	8.2779	0.5236	3.0906	0.0424	4.6809	1.4103	2.0001	32.3120	1.9425	1.6061	0.5067	0.7037	16.1797	0.0000	24.3041	3.1138	1.7081	0.4533	0.0000	3.9004	0.3835	3.2758	0.0857	6.6967	2.2790	10.7663	18.3144	6.0944	1.7214	0.0199	1.1871
cypefla_82	2308	1.1945	1.2517	500	0.8881	769	1.2687	0.8883	0.0035	12308	7.9714	0.3129	0.2579	38.1099	0.2819	0.1501	0.1640	0.0000	7.7751	0.0102	0.1973	0.1200	5.4457	1.4254	1.9384	30.5157	1.7798	3.4496	0.0948	0.0101	17.7235	0.0000	24.3583	2.2599	0.9426	0.4658	0.0000	4.2248	0.6994	1.1759	0.1096	6.7113	2.1080	4.5346	24.8529	4.9877	4.8195	0.0162	1.1944
cypefla_83	2308	1.1839	1.2452	500	0.8875	769	1.2129	0.8828	0.0037	12308	7.1844	0.1391	0.4355	37.4005	0.0715	0.3681	0.8038	0.0170	3.8690	0.0587	3.0715	0.0804	6.3668	0.9886	2.4492	31.8600	3.6243	0.8231	0.3882	0.6166	17.6909	0.0000	26.6002	3.5788	0.7874	0.9684	0.0000	4.0487	0.9463	1.6253	0.1220	9.1860	2.2495	2.5690	20.7815	5.0119	2.9652	0.2522	1.1839
cypefla_84	2308	1.1928	1.2562	500	0.8883	769	1.2582	0.8903	0.0036	12308	7.1159	0.2485	0.0000	33.8502	0.3234	0.2322	0.8375	0.0936	7.8865	0.0997	2.0666	0.0246	5.0838	1.7525	2.1685	33.4833	3.0230	1.6939	0.0166	1.0245	11.6253	0.0000	21.1907	4.1519	2.1082	0.5548	0.1155	5.3949	0.1740	2.3692	0.0203	6.6411	3.2937	10.5575	21.4465	7.4378	1.8420	0.0519	1.1924
cypefla_85	2308	1.1947	1.2572	500	0.8886	769	1.1734	0.8774	0.0038	12308	7.6845	0.7559	1.3296	35.5618	0.2000	0.1788	0.0710	0.0041	7.4681	0.0239	0.2924	0.0766	5.0256	1.2792	2.0672	32.4882	3.7205	1.3838	0.3889	0.5336	18.6940	0.0000	19.9616	2.3593	1.3883	1.1367	0.0010	6.7458	0.1313	1.0807	0.1605	7.6244	3.1204	5.6191	22.4985	6.0863	2.8358	0.0225	1.1934
cypefla_86	2308	1.1726	1.2356	500	0.8868	769	1.2134	0.8834	0.0037	12308	8.8155	0.0369	0.7564	41.2493	0.1124	0.0844	0.5741	0.0021	4.4387	0.1005	0.1841	0.1889	5.7448	2.1287	2.1345	28.7651	1.3756	3.2870	0.0210	0.1743	6.7943	0.0000	23.2239	3.3812	1.2908	1.1927	0.0008	4.5404	0.6266	1.4148	0.1113	6.6121	3.2170	13.6295	21.7399	5.6923	6.2909	0.0671	1.1724
cypefla_87	2308	1.1889	1.2504	500	0.8878	769	1.2468	0.8882	0.0036	12308	10.1142	0.1729	0.4372	41.5254	0.3084	0.1604	0.0873	0.0000	3.2001	0.0714	1.3133	0.0423	4.8489	1.8615	2.1588	27.8668	2.5084	2.9842	0.3386	0.0237	12.0450	0.0000	22.4083	3.8412	0.4236	1.3853	0.0000	3.0417	0.0729	2.1698	0.1583	5.8415	2.5091	9.7878	26.0560	4.1550	6.0009	0.0799	1.1883
cypefla_88	2308	1.1751	1.2342	500	0.8868	769	1.2462	0.8884	0.0036	12308	5.0652	0.6645	1.2877	33.7351	0.3649	0.4663	0.1165	0.0000	11.7177	0.0309	2.0696	0.0956	6.4973	1.3063	2.0876	28.6482	3.5717	1.7961	0.4789	2.1589	19.8750	0.0000	23.5321	2.9510	1.5971	0.8346	0.0000	4.9096	0.1318	2.7264	0.1725	7.8132	2.8357	5.3087	13.9545	8.6571	2.2101	0.3317	1.1744
cypefla_89	2308	1.1744	1.2346	500	0.8868	769	1.2386	0.8865	0.0036	12308	7.1335	0.4855	0.3427	37.1124	0.0519	0.1045	0.1133	0.1691	8.2054	0.1668	0.1825	0.2410	5.1563	1.3353	2.1694	31.0262	3.7806	1.8389	0.3848	0.2651	12.9460	0.0107	25.3301	2.5136	0.6658	0.9281	0.0892	3.2047	0.6694	1.1628	0.1356	6.8238	2.7298	11.7666	19.1385	6.9326	4.6208	0.0670	1.1739
cypefla_90	2308	1.1968	1.2585	500	0.8885	769	1.2290	0.8840	0.0036	12308	6.1286	0.7738	0.8935	34.6156	0.0579	0.3670	0.3642	0.0000	9.1801	0.0075	2.8860	0.1080	5.7477	1.5772	2.0115	30.8375	2.6515	1.7778	0.0147	0.2824	15.7435	0.0000	25.1155	2.5947	1.6070	1.0069	0.0000	4.5463	0.3212	3.5197	0.2627	7.4210	2.8150	5.3881	22.0601	4.2418	2.8953	0.1787	1.1968
cypefla_91	2308	1.1789	1.2410	500	0.8871	769	1.2560	0.8901	0.0036	12308	5.3510	0.1324	0.8218	38.9864	0.0826	0.2361	1.0011	0.0000	2.2562	0.0281	6.8267	0.0889	4.6711	2.3280	2.6327	29.3919	3.4908	1.6477	0.0266	0.8584	12.3720	0.0000	22.1243	3.3928	1.0914	1.3782	0.0000	4.4126	0.2927	4.1118	0.0614	6.1774	3.4032	9.8239	21.3751	6.2555	2.7378	0.1314	1.1781
cypefla_92	2308	1.1852	1.2467	500	0.8875	769	1.2530	0.8902	0.0036	12308	5.9679	0.1091	1.0373	38.7881	0.0792	2.8885	0.9184	0.0000	1.1361	0.2647	3.4767	0.0281	6.7526	1.9643	2.6671	29.5906	3.2085	0.8804	0.2423	0.7571	13.1055	0.0000	25.0239	4.4933	0.4801	1.5040	0.0000	3.9790	0.8714	3.0472	0.1106	8.3234	2.9943	8.3988	17.4155	6.3954	3.0550	0.0453	1.1845
cypefla_93	2308	1.1847	1.2426	500	0.8874	769	1.2724	0.8914	0.0036	12308	7.9838	0.1379	0.0000	36.3613	0.0963	0.2358	0.9815	0.0000	8.2331	0.0593	0.3938	0.1342	5.6738	1.1946	2.2882	31.2688	2.9643	1.9272	0.0660	1.1006	6.1271	0.0000	20.4300	3.2902	1.3155	0.4373	0.0000	4.9953	0.0140	1.7775	0.1592	8.7771	2.6779	17.5252	19.1629	9.1067	2.9717	0.1318	1.1838
cypefla_94	2308	1.1878	1.2492	500	0.8877	769	1.2225	0.8856	0.0037	12308	9.7747	0.1031	0.0636	41.9855	0.0688	3.0956	0.8737	0.0136	1.0360	0.2265	0.1926	0.0847	6.2652	2.0336	2.6422	27.3064	2.5357	1.6788	0.0198	0.1222	12.2338	0.0000	25.8722	2.7412	1.1545	0.4502	0.2595	4.9083	1.2749	0.8529	0.0815	7.9664	3.1751	10.5145	16.4121	6.5081	5.4610	0.0116	1.1873
cypefla_95	2308	1.1756	1.2346	500	0.8864	769	1.2531	0.8883	0.0035	12308	8.2172	0.0438	0.0000	34.8687	0.0385	1.1915	0.9533	0.0373	7.0598	0.0942	2.8282	0.0449	5.2612	1.5893	2.4458	31.1922	2.5730	1.5596	0.0014	0.8931	10.4051	0.0000	22.3407	1.5608	0.9803	0.6838	0.0892	3.0144	0.1994	3.0187	0.0932	8.5123	2.0649	11.7710	24.5717	6.2128	3.5827	0.0059	1.1751
cypefla_96	2308	1.1815	1.2415	500	0.8872	769	1.2140	0.8838	0.0037	12308	7.8836	0.2537	0.0000	39.7087	0.0731	3.9101	1.0265	0.0737	1.3528	0.1120	3.4356	0.0772	5.8914	1.8913	2.5165	27.6144	2.7328	1.4271	0.0194	0.0031	21.1010	0.0000	24.6569	2.9811	0.4965	1.0588	0.0000	5.0999	1.6134	2.0536	0.1094	8.1624	2.8116	4.7917	16.1312	5.9208	2.9253	0.0832	1.1808
cypefla_97	2308	1.1793	1.2403	500	0.8872	769	1.2892	0.8928	0.0034	12308	7.8680	0.3113	0.0000	37.7751	0.1757	0.1862	0.9212	0.0007	7.6586	0.0140	0.2247	0.0704	5.6056	1.5423	2.1980	31.3143	1.8967	2.0665	0.1707	0.2210	13.1356	0.0000	24.1593	2.3078	1.1803	0.6596	0.0000	4.2121	0.5374	1.5899	0.0547	6.0579	3.0179	10.9685	22.8540	5.7587	3.2223	0.0630	1.1792
cypefla_98	2308	1.2062	1.2676	500	0.8893	769	1.2252	0.8851	0.0037	12308	10.1448	0.1187	0.3451	41.8597	0.0714	0.2967	0.2533	0.0000	3.6301	0.0485	2.0837	0.0407	3.7181	1.1374	2.6186	28.1782	3.1831	1.8740	0.3979	0.2232	13.8370	0.0000	19.1991	2.6378	0.8270	0.5885	0.0000	6.3825	0.2674	1.5053	0.0414	5.6239	2.3098	11.1595	23.8429	5.8409	5.5373	0.1765	1.2064
cypefla_99	2308	1.1887	1.2508	500	0.8881	769	1.1896	0.8807	0.0038	12308	5.4828	0.1259	0.8127	35.2423	0.0794	0.0845	0.5557	0.0026	8.9804	0.0696	2.7366	0.0893	5.5557	1.7832	2.5764	30.6877	2.9677	2.1550	0.0124	0.4317	18.3084	0.0000	25.6208	3.0987	1.2520	0.4867	0.0043	3.9300	0.5102	1.9794	0.1133	8.0928	2.6850	5.4566	15.5222	7.3710	4.9679	0.1691	1.1881
cypefla (average)	2308.0000	1.1840	1.2446	500.0000	0.8875	769.0000	1.2345	0.8865	0.0036	12308.0000	7.4347	0.3811	0.7095	37.0717	0.1500	0.7634	0.5351	0.0456	6.6750	0.1118	1.8356	0.0853	5.6616	1.6513	2.2209	29.8225	2.8914	1.7124	0.2410	0.5112	14.1118	0.0065	23.4435	2.7926	1.1787	0.8458	0.0698	4.4974	0.4259	2.3684	0.1153	7.4911	2.8272	9.1323	20.4874	6.3267	3.2299	0.1384	1.1837
[truncated: 181 more columns]
