# Supplementary material for: Rediscovery of Cyperus flavescens (Cyperaceae) on the northeast periphery of its range in Europe
Source: PeerJ. 2020 Sep 14;8:e9837. doi: 10.7717/peerj.9837 (PMC7497605; doi:10.7717/peerj.9837)
Supplement: Supplemental Information 4 [file peerj-08-9837-s004.txt]

Table from  relev�s of the file: juice_table_v5.wct
;; 1 ; 2 ; 3 ; 4 ; 5 ; 6 ; 7 ; 8 ; 9 ; 10 ; 11 ; 12 ; 13 ; 14 ; 16 ; 17 ; 15 ; 18 ; 19 ; 20 ; 21 ; 22 ; 23 ; 24 
AGRTSTO;0;3;1;3;+;3;2;1;3;3;3;.;3;4;3;3;1;2;2;2;.;.;.;+;+
BIDETRI;0;+;.;.;.;.;.;.;.;2;+;+;+;.;.;+;.;.;.;.;.;.;.;.;.
CAREHIR;0;+;.;.;.;.;.;.;+;.;.;.;.;.;.;.;.;.;.;.;.;.;.;.;.
CYPEFLA;0;1;4;1;2;2;4;.;.;2;5;.;+;+;.;2;1;4;4;3;.;4;3;1;.
JUNCART;0;+;1;2;.;3;1;+;1;.;.;+;+;1;2;.;1;.;r;2;2;1;2;1;1
JUNCBUF;0;+;+;1;+;+;+;2;+;.;.;.;+;+;1;.;.;1;.;.;+;.;.;.;.
JUNCTEU;0;+;.;.;.;.;.;.;.;.;.;.;.;.;.;.;+;.;r;1;.;.;.;.;.
PLAAMAJ;0;+;.;.;1;.;.;1;+;.;.;.;.;.;.;.;.;.;.;.;.;.;.;.;.
PLAAM-I;0;2;2;.;1;+;+;1;1;2;1;1;.;1;1;2;1;1;+;+;1;.;r;2;+
POLUAVI;0;+;.;.;.;.;.;.;.;.;.;.;.;.;.;.;.;.;.;.;.;.;.;.;.
TRIFREP;0;1;.;.;.;.;.;.;1;.;.;1;1;1;1;+;1;.;r;.;+;.;.;.;.
PHRAAUS;0;.;+;.;.;.;.;.;.;.;.;.;.;.;.;.;.;.;.;.;.;1;.;+;1
POA ANN;0;.;1;1;.;.;.;.;1;+;.;.;+;.;.;.;1;+;+;.;2;.;.;.;.
BIDEFRO;0;.;.;.;.;.;.;.;.;+;.;.;.;.;.;.;.;.;.;.;.;+;.;.;.
CYPEFUS;0;.;.;.;.;.;.;.;.;1;.;+;.;+;1;+;.;.;.;.;.;.;.;.;.
ECHICRU;0;.;.;.;.;.;.;.;.;1;+;.;+;1;+;+;.;+;.;.;.;.;.;.;.
PERSLAP;0;.;.;.;.;.;.;.;.;2;1;+;1;1;1;3;.;1;.;.;.;.;.;.;.
SAGIPRO;0;.;.;.;.;.;.;.;.;+;.;.;.;.;.;.;.;.;.;.;.;.;.;.;.
BIDECER;0;.;.;.;.;.;.;.;.;.;+;1;.;+;+;.;.;1;.;.;.;.;.;.;.
MENTARV;0;.;.;.;.;.;.;.;.;.;+;2;+;.;1;1;.;.;.;.;.;.;.;.;.
VEROSCU;0;.;.;.;.;.;.;.;.;.;+;.;.;.;.;.;.;.;.;.;.;.;.;.;.
POTEANS;0;.;.;.;.;.;.;.;.;.;.;1;+;+;1;+;.;+;.;.;.;.;.;.;.
GNAPULI;0;.;.;.;.;.;.;.;.;.;.;.;+;+;.;.;.;.;.;.;.;.;.;.;.
MYOS#PA;0;.;.;.;.;.;.;.;.;.;.;.;+;.;1;1;.;.;.;.;.;.;.;.;.
ALOPGEN;0;.;.;.;.;.;.;.;.;.;.;.;.;+;.;.;.;+;.;.;.;.;.;.;.
ELEOACI;0;.;.;.;.;.;.;.;.;.;.;.;.;.;+;.;.;.;.;.;.;.;.;.;.
RORIPAL;0;.;.;.;.;.;.;.;.;.;.;.;.;.;+;.;.;.;.;.;.;.;.;.;.
ISOLSET;0;.;.;.;.;.;.;.;.;.;.;.;.;.;.;.;2;.;r;r;.;.;r;+;.
CAREVIR;0;.;.;.;.;.;.;.;.;.;.;.;.;.;.;.;.;.;1;+;2;2;3;r;2
PHALARU;0;.;.;.;.;.;.;.;.;.;.;.;.;.;.;.;.;.;r;.;.;.;.;.;.
HYPCRAD;0;.;.;.;.;.;.;.;.;.;.;.;.;.;.;.;.;.;.;.;r;.;.;.;+
LEONAUT;0;.;.;.;.;.;.;.;.;.;.;.;.;.;.;.;.;.;.;.;r;.;.;r;.
ALISPLA;0;.;.;.;.;.;.;.;.;.;.;.;.;.;.;.;.;.;.;.;.;r;.;.;.
LYCUEUR;0;.;.;.;.;.;.;.;.;.;.;.;.;.;.;.;.;.;.;.;.;r;+;.;+
LYSIVUL;0;.;.;.;.;.;.;.;.;.;.;.;.;.;.;.;.;.;.;.;.;r;.;.;.
CENAERY;0;.;.;.;.;.;.;.;.;.;.;.;.;.;.;.;.;.;.;.;.;.;r;.;.
CENUMIN;0;.;.;.;.;.;.;.;.;.;.;.;.;.;.;.;.;.;.;.;.;.;+;r;.
CIRSPAL;0;.;.;.;.;.;.;.;.;.;.;.;.;.;.;.;.;.;.;.;.;.;r;.;+
DROSROT;0;.;.;.;.;.;.;.;.;.;.;.;.;.;.;.;.;.;.;.;.;.;r;.;.
EUPACAN;0;.;.;.;.;.;.;.;.;.;.;.;.;.;.;.;.;.;.;.;.;.;r;.;.
LYTHSAL;0;.;.;.;.;.;.;.;.;.;.;.;.;.;.;.;.;.;.;.;.;.;r;.;.
SCHNTAB;0;.;.;.;.;.;.;.;.;.;.;.;.;.;.;.;.;.;.;.;.;.;+;.;.
HOLCLAN;0;.;.;.;.;.;.;.;.;.;.;.;.;.;.;.;.;.;.;.;.;.;.;.;1
JUNCALP;0;.;.;.;.;.;.;.;.;.;.;.;.;.;.;.;.;.;.;.;.;.;.;.;r
PLAALAN;0;.;.;.;.;.;.;.;.;.;.;.;.;.;.;.;.;.;.;.;.;.;.;.;+
SALXR-O;0;.;.;.;.;.;.;.;.;.;.;.;.;.;.;.;.;.;.;.;.;.;.;.;+


Table head:

Table number;Releve number;Coordinate system;Ligh_mea_b;Temp_mea_b;Cont_mea_b;Mois_mea_b;Ph_mea_b;N_mea_b;Richness;Shannon;Evenness;Simpson;Ph;Ec;Corg;Hum;Ntot;C_n;P2o5;K2o;Mg;Number of species
 1;1;;7.63;6.00;3.60;7.00;5.33;4.88;11;1.62;0.67;0.67;7.70;114.10;1.30;2.24;0.1021;12.00;5.00;4.00;7.50;11
 2;2;;7.67;5.67;4.25;7.67;6.00;5.00;7;1.04;0.53;0.47;7.80;94.20;1.50;2.59;0.0964;15.60;5.20;3.90;7.50;7
 3;3;;8.00;6.00;4.25;7.25;5.00;4.75;5;1.07;0.66;0.54;7.90;80.80;1.10;1.90;0.0929;11.80;4.10;2.30;8.70;5
 4;4;;8.00;6.00;4.50;7.00;5.00;4.33;5;1.28;0.79;0.63;7.90;180.90;1.50;2.59;0.1011;14.80;7.80;7.40;11.20;5
 5;5;;8.00;6.00;4.00;7.50;5.00;3.75;5;1.17;0.73;0.65;8.30;68.90;0.70;1.21;0.0428;16.40;2.90;3.50;4.30;5
 6;6;;8.00;6.00;4.00;7.50;5.00;3.75;5;0.80;0.50;0.40;8.20;106.70;1.30;2.24;0.0798;16.30;3.10;4.00;8.80;5
 7;7;;7.67;6.00;4.00;7.67;5.00;3.67;5;1.32;0.82;0.65;7.80;87.90;1.70;2.93;0.1161;14.60;6.70;3.50;5.20;5
 8;8;;7.50;6.00;4.00;6.67;5.50;5.00;8;1.25;0.60;0.52;8.00;75.10;1.20;2.07;0.0797;15.10;7.50;3.80;5.80;8
 9;9;;7.56;6.17;4.33;6.78;6.33;6.11;10;1.86;0.81;0.79;7.50;364.00;0.70;1.21;0.0537;13.00;15.70;1.60;4.20;10
 10;10;;7.63;6.00;4.40;7.50;5.00;5.86;9;1.11;0.51;0.54;7.90;168.10;0.40;0.69;0.0428;9.30;19.60;1.00;3.50;9
 11;11;;7.75;6.00;4.00;7.38;6.00;5.71;9;1.92;0.87;0.80;6.80;100.50;1.20;2.70;0.0214;56.10;10.70;1.60;6.10;9
 12;12;;7.50;6.20;4.33;6.80;5.00;5.78;13;1.68;0.65;0.63;7.60;427.00;0.80;1.38;0.1047;7.60;29.40;2.00;4.00;13
 13;13;;7.82;6.13;4.13;7.00;5.80;5.45;13;1.40;0.55;0.52;7.10;198.70;2.30;3.97;0.0215;10.80;29.00;3.90;9.60;13
 14;14;;7.45;6.17;4.17;7.27;6.00;5.50;14;1.97;0.75;0.75;7.40;143.00;0.60;1.03;0.0489;12.30;19.70;1.10;4.80;14
 16;16;;7.67;6.17;4.50;6.67;5.50;5.75;11;1.75;0.73;0.77;7.60;577.00;0.50;0.86;0.0630;7.90;16.00;1.60;3.60;11
 17;17;;7.38;5.75;3.67;7.00;5.25;4.63;8;1.84;0.89;0.79;6.70;22.11;0.30;0.52;0.0297;10.10;0.90;1.50;1.40;8
 15;15;;7.63;6.17;4.50;6.88;6.33;6.50;10;1.30;0.57;0.55;6.80;286.50;0.20;0.34;0.0250;8.00;3.90;0.70;4.30;10
 18;18;;7.40;5.60;3.57;7.30;5.60;4.60;10;1.06;0.46;0.46;7.10;33.70;0.30;0.52;0.0194;15.50;0.70;2.00;1.90;10
 19;19;;7.43;5.75;3.33;7.71;5.00;3.57;7;1.35;0.69;0.65;6.10;34.30;0.50;0.86;0.0203;24.60;0.60;1.70;1.50;7
 20;20;;7.57;5.50;3.40;6.57;5.00;4.29;8;1.66;0.80;0.77;5.60;17.41;0.30;0.52;0.0443;6.80;0.70;1.60;1.50;8
 21;21;;7.43;5.50;3.33;8.71;7.00;5.17;8;0.99;0.48;0.45;5.20;25.07;0.20;0.34;0.0231;8.70;0.50;1.30;1.10;8
 22;22;;7.58;5.50;3.64;7.92;5.22;3.82;13;1.55;0.60;0.70;6.00;15.02;0.10;0.17;0.0340;2.90;0.50;0.50;1.40;13
 23;23;;7.56;5.60;3.29;7.78;5.20;3.89;9;1.76;0.80;0.74;6.20;14.67;0.30;0.52;0.0342;8.80;0.40;1.90;3.40;9
 24;24;;7.45;5.33;3.89;7.80;5.50;3.50;12;2.18;0.88;0.84;5.70;16.30;0.50;0.86;0.0296;16.90;0.04;3.00;3.10;12
